# Supplementary material for: Raw Data Visualization for Common Factorial Designs Using SPSS: A Syntax Collection and Tutorial
Source: Front Psychol. 2022 Mar 30;13:808469. doi: 10.3389/fpsyg.2022.808469 (PMC9005633; doi:10.3389/fpsyg.2022.808469)
Supplement: Supplementary file 1 [file Table_1.XLSX]

## Sheet: Tabelle1
List of all SPSS syntax files that can be used to visualize raw data
	#	syntax filename	design	# factors	graph type	folder in SPSS-file collection (zip file)
	1	BS-Design_1-factor_BAR-plot.sps	between-subject	1	bar	Syntax_BS-Design_1-Factor
	2	BS-Design_1-factor_BOX-plot.sps	between-subject	1	box	Syntax_BS-Design_1-Factor
	3	BS-Design_1-factor_DOT-plot.sps	between-subject	1	dot	Syntax_BS-Design_1-Factor
	4	BS-Design_2-factors_BAR-plot.sps	between-subject	2	bar	Syntax_BS-Design_2-Factors
	5	BS-Design_2-factors_BOX-plot.sps	between-subject	2	box	Syntax_BS-Design_2-Factors
	6	BS-Design_2-factors_DOT-plot.sps	between-subject	2	dot	Syntax_BS-Design_2-Factors
	7	MIXED-Design_2-factors_2-x-2_BOX-plot__raw-dots-CONNECTED.sps	mixed	2	box	Syntax_MIXED-Design_2-x-WS__connected
	8	MIXED-Design_2-factors_2-x-2_BOX-plot__raw-dots-CONNECTED__with-Delta.sps	mixed	2	box	Syntax_MIXED-Design_2-x-WS__connected
	9	MIXED-Design_2-factors_2-x-2_BOX-plot__raw-dots-NOT-connected.sps	mixed	2	box	Syntax_MIXED-Design_2-x-WS__not-connected
	10	MIXED-Design_2-factors_2-x-2_BOX-plot__raw-dots-NOT-connected__with-Delta.sps	mixed	2	box	Syntax_MIXED-Design_2-x-WS__not-connected
	11	MIXED-Design_2-factors_2-x-2_DOT-plot.sps	mixed	2	dot	Syntax_MIXED-Design_2-x-WS__not-connected
	12	MIXED-Design_2-factors_2-x-2_DOT-plot__with-Delta.sps	mixed	2	dot	Syntax_MIXED-Design_2-x-WS__not-connected
	13	MIXED-Design_2-factors_2-x-2_LINE-plot__raw-dots-CONNECTED.sps	mixed	2	line	Syntax_MIXED-Design_2-x-WS__connected
	14	MIXED-Design_2-factors_2-x-2_LINE-plot__raw-dots-CONNECTED__with-Delta.sps	mixed	2	line	Syntax_MIXED-Design_2-x-WS__connected
	15	MIXED-Design_2-factors_2-x-2_LINE-plot__raw-dots-NOT-connected.sps	mixed	2	line	Syntax_MIXED-Design_2-x-WS__not-connected
	16	MIXED-Design_2-factors_2-x-2_LINE-plot__raw-dots-NOT-connected__with-Delta.sps	mixed	2	line	Syntax_MIXED-Design_2-x-WS__not-connected
	17	MIXED-Design_2-factors_2-x-3_BOX-plot__raw-dots-CONNECTED.sps	mixed	2	box	Syntax_MIXED-Design_2-x-WS__connected
	18	MIXED-Design_2-factors_2-x-3_BOX-plot__raw-dots-CONNECTED__with-Delta-connected.sps	mixed	2	box	Syntax_MIXED-Design_2-x-WS__connected
	19	MIXED-Design_2-factors_2-x-3_BOX-plot__raw-dots-CONNECTED__with-Delta-not-connected.sps	mixed	2	box	Syntax_MIXED-Design_2-x-WS__connected
	20	MIXED-Design_2-factors_2-x-3_BOX-plot__raw-dots-NOT-connected.sps	mixed	2	box	Syntax_MIXED-Design_2-x-WS__not-connected
	21	MIXED-Design_2-factors_2-x-3_BOX-plot__raw-dots-NOT-connected__with-Delta.sps	mixed	2	box	Syntax_MIXED-Design_2-x-WS__not-connected
	22	MIXED-Design_2-factors_2-x-3_DOT-plot.sps	mixed	2	dot	Syntax_MIXED-Design_2-x-WS__not-connected
	23	MIXED-Design_2-factors_2-x-3_DOT-plot__with-Delta.sps	mixed	2	dot	Syntax_MIXED-Design_2-x-WS__not-connected
	24	MIXED-Design_2-factors_2-x-3_LINE-plot__raw-dots-CONNECTED.sps	mixed	2	line	Syntax_MIXED-Design_2-x-WS__connected
	25	MIXED-Design_2-factors_2-x-3_LINE-plot__raw-dots-CONNECTED__with-Delta-connected.sps	mixed	2	line	Syntax_MIXED-Design_2-x-WS__connected
	26	MIXED-Design_2-factors_2-x-3_LINE-plot__raw-dots-CONNECTED__with-Delta-not-connected.sps	mixed	2	line	Syntax_MIXED-Design_2-x-WS__connected
	27	MIXED-Design_2-factors_2-x-3_LINE-plot__raw-dots-NOT-connected.sps	mixed	2	line	Syntax_MIXED-Design_2-x-WS__not-connected
	28	MIXED-Design_2-factors_2-x-3_LINE-plot__raw-dots-NOT-connected__with-Delta.sps	mixed	2	line	Syntax_MIXED-Design_2-x-WS__not-connected
	29	MIXED-Design_2-factors_2-x-4_BOX-plot__raw-dots-CONNECTED.sps	mixed	2	box	Syntax_MIXED-Design_2-x-WS__connected
	30	MIXED-Design_2-factors_2-x-4_BOX-plot__raw-dots-NOT-connected.sps	mixed	2	box	Syntax_MIXED-Design_2-x-WS__not-connected
	31	MIXED-Design_2-factors_2-x-4_DOT-plot.sps	mixed	2	dot	Syntax_MIXED-Design_2-x-WS__not-connected
	32	MIXED-Design_2-factors_2-x-4_LINE-plot__raw-dots-CONNECTED.sps	mixed	2	line	Syntax_MIXED-Design_2-x-WS__connected
	33	MIXED-Design_2-factors_2-x-4_LINE-plot__raw-dots-NOT-connected.sps	mixed	2	line	Syntax_MIXED-Design_2-x-WS__not-connected
	34	MIXED-Design_2-factors_2-x-5_BOX-plot__raw-dots-CONNECTED.sps	mixed	2	box	Syntax_MIXED-Design_2-x-WS__connected
	35	MIXED-Design_2-factors_2-x-5_BOX-plot__raw-dots-NOT-connected.sps	mixed	2	box	Syntax_MIXED-Design_2-x-WS__not-connected
	36	MIXED-Design_2-factors_2-x-5_DOT-plot.sps	mixed	2	dot	Syntax_MIXED-Design_2-x-WS__not-connected
	37	MIXED-Design_2-factors_2-x-5_LINE-plot__raw-dots-CONNECTED.sps	mixed	2	line	Syntax_MIXED-Design_2-x-WS__connected
	38	MIXED-Design_2-factors_2-x-5_LINE-plot__raw-dots-NOT-connected.sps	mixed	2	line	Syntax_MIXED-Design_2-x-WS__not-connected
	39	MIXED-Design_2-factors_3-x-2_BOX-plot__raw-dots-CONNECTED.sps	mixed	2	box	Syntax_MIXED-Design_3-x-WS__connected
	40	MIXED-Design_2-factors_3-x-2_BOX-plot__raw-dots-CONNECTED__with-Delta.sps	mixed	2	box	Syntax_MIXED-Design_3-x-WS__connected
	41	MIXED-Design_2-factors_3-x-2_BOX-plot__raw-dots-NOT-connected.sps	mixed	2	box	Syntax_MIXED-Design_3-x-WS__not-connected
	42	MIXED-Design_2-factors_3-x-2_BOX-plot__raw-dots-NOT-connected__with-Delta.sps	mixed	2	box	Syntax_MIXED-Design_3-x-WS__not-connected
	43	MIXED-Design_2-factors_3-x-2_DOT-plot.sps	mixed	2	dot	Syntax_MIXED-Design_3-x-WS__not-connected
	44	MIXED-Design_2-factors_3-x-2_DOT-plot__with-Delta.sps	mixed	2	dot	Syntax_MIXED-Design_3-x-WS__not-connected
	45	MIXED-Design_2-factors_3-x-2_LINE-plot__raw-dots-CONNECTED.sps	mixed	2	line	Syntax_MIXED-Design_3-x-WS__connected
	46	MIXED-Design_2-factors_3-x-2_LINE-plot__raw-dots-CONNECTED__with-Delta.sps	mixed	2	line	Syntax_MIXED-Design_3-x-WS__connected
	47	MIXED-Design_2-factors_3-x-2_LINE-plot__raw-dots-NOT-connected.sps	mixed	2	line	Syntax_MIXED-Design_3-x-WS__not-connected
	48	MIXED-Design_2-factors_3-x-2_LINE-plot__raw-dots-NOT-connected__with-Delta.sps	mixed	2	line	Syntax_MIXED-Design_3-x-WS__not-connected
	49	MIXED-Design_2-factors_3-x-3_BOX-plot__raw-dots-CONNECTED.sps	mixed	2	box	Syntax_MIXED-Design_3-x-WS__connected
	50	MIXED-Design_2-factors_3-x-3_BOX-plot__raw-dots-CONNECTED__with-Delta-connected.sps	mixed	2	box	Syntax_MIXED-Design_3-x-WS__connected
	51	MIXED-Design_2-factors_3-x-3_BOX-plot__raw-dots-CONNECTED__with-Delta-not-connected.sps	mixed	2	box	Syntax_MIXED-Design_3-x-WS__connected
	52	MIXED-Design_2-factors_3-x-3_BOX-plot__raw-dots-NOT-connected.sps	mixed	2	box	Syntax_MIXED-Design_3-x-WS__not-connected
	53	MIXED-Design_2-factors_3-x-3_BOX-plot__raw-dots-NOT-connected__with-Delta.sps	mixed	2	box	Syntax_MIXED-Design_3-x-WS__not-connected
	54	MIXED-Design_2-factors_3-x-3_DOT-plot.sps	mixed	2	dot	Syntax_MIXED-Design_3-x-WS__not-connected
	55	MIXED-Design_2-factors_3-x-3_DOT-plot__with-Delta.sps	mixed	2	dot	Syntax_MIXED-Design_3-x-WS__not-connected
	56	MIXED-Design_2-factors_3-x-3_LINE-plot__raw-dots-CONNECTED.sps	mixed	2	line	Syntax_MIXED-Design_3-x-WS__connected
	57	MIXED-Design_2-factors_3-x-3_LINE-plot__raw-dots-CONNECTED__with-Delta-connected.sps	mixed	2	line	Syntax_MIXED-Design_3-x-WS__connected
	58	MIXED-Design_2-factors_3-x-3_LINE-plot__raw-dots-CONNECTED__with-Delta-not-connected.sps	mixed	2	line	Syntax_MIXED-Design_3-x-WS__connected
	59	MIXED-Design_2-factors_3-x-3_LINE-plot__raw-dots-NOT-connected.sps	mixed	2	line	Syntax_MIXED-Design_3-x-WS__not-connected
	60	MIXED-Design_2-factors_3-x-3_LINE-plot__raw-dots-NOT-connected__with-Delta.sps	mixed	2	line	Syntax_MIXED-Design_3-x-WS__not-connected
	61	MIXED-Design_2-factors_3-x-4_BOX-plot__raw-dots-CONNECTED.sps	mixed	2	box	Syntax_MIXED-Design_3-x-WS__connected
	62	MIXED-Design_2-factors_3-x-4_BOX-plot__raw-dots-NOT-connected.sps	mixed	2	box	Syntax_MIXED-Design_3-x-WS__not-connected
	63	MIXED-Design_2-factors_3-x-4_DOT-plot.sps	mixed	2	dot	Syntax_MIXED-Design_3-x-WS__not-connected
	64	MIXED-Design_2-factors_3-x-4_LINE-plot__raw-dots-CONNECTED.sps	mixed	2	line	Syntax_MIXED-Design_3-x-WS__connected
	65	MIXED-Design_2-factors_3-x-4_LINE-plot__raw-dots-NOT-connected.sps	mixed	2	line	Syntax_MIXED-Design_3-x-WS__not-connected
	66	MIXED-Design_2-factors_3-x-5_BOX-plot__raw-dots-CONNECTED.sps	mixed	2	box	Syntax_MIXED-Design_3-x-WS__connected
	67	MIXED-Design_2-factors_3-x-5_BOX-plot__raw-dots-NOT-connected.sps	mixed	2	box	Syntax_MIXED-Design_3-x-WS__not-connected
	68	MIXED-Design_2-factors_3-x-5_DOT-plot.sps	mixed	2	dot	Syntax_MIXED-Design_3-x-WS__not-connected
	69	MIXED-Design_2-factors_3-x-5_LINE-plot__raw-dots-CONNECTED.sps	mixed	2	line	Syntax_MIXED-Design_3-x-WS__connected
	70	MIXED-Design_2-factors_3-x-5_LINE-plot__raw-dots-NOT-connected.sps	mixed	2	line	Syntax_MIXED-Design_3-x-WS__not-connected
	71	OneSample_BOX-plot.sps	one-sample	---	box	Syntax_OneSample
	72	OneSample_DOT-plot.sps	one-sample	---	dot	Syntax_OneSample
	73	WS-Design_1-factor_2-levels_BOX-plot__raw-dots-CONNECTED.sps	within-subject	1	box	Syntax_WS-Design_1-Factor__connected
	74	WS-Design_1-factor_2-levels_BOX-plot__raw-dots-CONNECTED__with-Delta.sps	within-subject	1	box	Syntax_WS-Design_1-Factor__connected
	75	WS-Design_1-factor_2-levels_BOX-plot__raw-dots-NOT-connected.sps	within-subject	1	box	Syntax_WS-Design_1-Factor__not-connected
	76	WS-Design_1-factor_2-levels_BOX-plot__raw-dots-NOT-connected__with-Delta.sps	within-subject	1	box	Syntax_WS-Design_1-Factor__not-connected
	77	WS-Design_1-factor_2-levels_DOT-plot.sps	within-subject	1	dot	Syntax_WS-Design_1-Factor__not-connected
	78	WS-Design_1-factor_2-levels_DOT-plot__with-Delta.sps	within-subject	1	dot	Syntax_WS-Design_1-Factor__not-connected
	79	WS-Design_1-factor_2-levels_LINE-plot__raw-dots-CONNECTED.sps	within-subject	1	line	Syntax_WS-Design_1-Factor__connected
	80	WS-Design_1-factor_2-levels_LINE-plot__raw-dots-CONNECTED__with-Delta.sps	within-subject	1	line	Syntax_WS-Design_1-Factor__connected
	81	WS-Design_1-factor_2-levels_LINE-plot__raw-dots-NOT-connected.sps	within-subject	1	line	Syntax_WS-Design_1-Factor__not-connected
	82	WS-Design_1-factor_2-levels_LINE-plot__raw-dots-NOT-connected__with-Delta.sps	within-subject	1	line	Syntax_WS-Design_1-Factor__not-connected
	83	WS-Design_1-factor_3-levels_BOX-plot__raw-dots-CONNECTED.sps	within-subject	1	box	Syntax_WS-Design_1-Factor__connected
	84	WS-Design_1-factor_3-levels_BOX-plot__raw-dots-CONNECTED__with-Delta-connected.sps	within-subject	1	box	Syntax_WS-Design_1-Factor__connected
	85	WS-Design_1-factor_3-levels_BOX-plot__raw-dots-CONNECTED__with-Delta-not-connected.sps	within-subject	1	box	Syntax_WS-Design_1-Factor__connected
	86	WS-Design_1-factor_3-levels_BOX-plot__raw-dots-NOT-connected.sps	within-subject	1	box	Syntax_WS-Design_1-Factor__not-connected
	87	WS-Design_1-factor_3-levels_BOX-plot__raw-dots-NOT-connected__with-Delta.sps	within-subject	1	box	Syntax_WS-Design_1-Factor__not-connected
	88	WS-Design_1-factor_3-levels_DOT-plot.sps	within-subject	1	dot	Syntax_WS-Design_1-Factor__not-connected
	89	WS-Design_1-factor_3-levels_DOT-plot__with-Delta.sps	within-subject	1	dot	Syntax_WS-Design_1-Factor__not-connected
	90	WS-Design_1-factor_3-levels_LINE-plot__raw-dots-CONNECTED.sps	within-subject	1	line	Syntax_WS-Design_1-Factor__connected
	91	WS-Design_1-factor_3-levels_LINE-plot__raw-dots-CONNECTED__with-Delta-connected.sps	within-subject	1	line	Syntax_WS-Design_1-Factor__connected
	92	WS-Design_1-factor_3-levels_LINE-plot__raw-dots-CONNECTED__with-Delta-not-connected.sps	within-subject	1	line	Syntax_WS-Design_1-Factor__connected
	93	WS-Design_1-factor_3-levels_LINE-plot__raw-dots-NOT-connected.sps	within-subject	1	line	Syntax_WS-Design_1-Factor__not-connected
	94	WS-Design_1-factor_3-levels_LINE-plot__raw-dots-NOT-connected__with-Delta.sps	within-subject	1	line	Syntax_WS-Design_1-Factor__not-connected
	95	WS-Design_1-factor_4-levels_BOX-plot__raw-dots-CONNECTED.sps	within-subject	1	box	Syntax_WS-Design_1-Factor__connected
	96	WS-Design_1-factor_4-levels_BOX-plot__raw-dots-NOT-connected.sps	within-subject	1	box	Syntax_WS-Design_1-Factor__not-connected
	97	WS-Design_1-factor_4-levels_DOT-plot.sps	within-subject	1	dot	Syntax_WS-Design_1-Factor__not-connected
	98	WS-Design_1-factor_4-levels_LINE-plot__raw-dots-CONNECTED.sps	within-subject	1	line	Syntax_WS-Design_1-Factor__connected
	99	WS-Design_1-factor_4-levels_LINE-plot__raw-dots-NOT-connected.sps	within-subject	1	line	Syntax_WS-Design_1-Factor__not-connected
	100	WS-Design_1-factor_5-levels_BOX-plot__raw-dots-CONNECTED.sps	within-subject	1	box	Syntax_WS-Design_1-Factor__connected
	101	WS-Design_1-factor_5-levels_BOX-plot__raw-dots-NOT-connected.sps	within-subject	1	box	Syntax_WS-Design_1-Factor__not-connected
	102	WS-Design_1-factor_5-levels_DOT-plot.sps	within-subject	1	dot	Syntax_WS-Design_1-Factor__not-connected
	103	WS-Design_1-factor_5-levels_LINE-plot__raw-dots-CONNECTED.sps	within-subject	1	line	Syntax_WS-Design_1-Factor__connected
	104	WS-Design_1-factor_5-levels_LINE-plot__raw-dots-NOT-connected.sps	within-subject	1	line	Syntax_WS-Design_1-Factor__not-connected
	105	WS-Design_2-factors_2-x-2_DOT-plot__raw-dots-CONNECTED__Delta-only.sps	within-subject	2	dot	Syntax_WS-Design_2-Factors
	106	WS-Design_2-factors_2-x-2_DOT-plot__raw-dots-NOT-connected__Delta-only.sps	within-subject	2	dot	Syntax_WS-Design_2-Factors
	107	WS-Design_2-factors_2-x-3_DOT-plot__raw-dots-CONNECTED__Delta-only.sps	within-subject	2	dot	Syntax_WS-Design_2-Factors
	108	WS-Design_2-factors_2-x-3_DOT-plot__raw-dots-NOT-connected__Delta-only.sps	within-subject	2	dot	Syntax_WS-Design_2-Factors
