# Supplementary material for: Raw Data Visualization for Common Factorial Designs Using SPSS: A Syntax Collection and Tutorial
Source: Front Psychol. 2022 Mar 30;13:808469. doi: 10.3389/fpsyg.2022.808469 (PMC9005633; doi:10.3389/fpsyg.2022.808469)
Supplement: Supplementary file 2 [file Data_Sheet_1.ZIP]

Archive with 114 entries (114 files):
- Datasets_ExampleApplications/dataset_example_BS-design_1-factor.sav
- Datasets_ExampleApplications/dataset_example_BS-design_2-factors.sav
- Datasets_ExampleApplications/dataset_example_Mixed-design.sav
- Datasets_ExampleApplications/dataset_example_WS-design_1-factor.sav
- Datasets_ExampleApplications/dataset_example_WS-design_2-factors.sav
- SPSS_DataViz_Template.sav
- Syntax_BS-Design_1-Factor/BS-Design_1-factor_BAR-plot.sps
- Syntax_BS-Design_1-Factor/BS-Design_1-factor_BOX-plot.sps
- Syntax_BS-Design_1-Factor/BS-Design_1-factor_DOT-plot.sps
- Syntax_BS-Design_2-Factors/BS-Design_2-factors_BAR-plot.sps
- Syntax_BS-Design_2-Factors/BS-Design_2-factors_BOX-plot.sps
- Syntax_BS-Design_2-Factors/BS-Design_2-factors_DOT-plot.sps
- Syntax_MIXED-Design_2-x-WS__connected/MIXED-Design_2-factors_2-x-2_BOX-plot__raw-dots-CONNECTED.sps
- Syntax_MIXED-Design_2-x-WS__connected/MIXED-Design_2-factors_2-x-2_BOX-plot__raw-dots-CONNECTED__with-Delta.sps
- Syntax_MIXED-Design_2-x-WS__connected/MIXED-Design_2-factors_2-x-2_LINE-plot__raw-dots-CONNECTED.sps
- Syntax_MIXED-Design_2-x-WS__connected/MIXED-Design_2-factors_2-x-2_LINE-plot__raw-dots-CONNECTED__with-Delta.sps
- Syntax_MIXED-Design_2-x-WS__connected/MIXED-Design_2-factors_2-x-3_BOX-plot__raw-dots-CONNECTED.sps
- Syntax_MIXED-Design_2-x-WS__connected/MIXED-Design_2-factors_2-x-3_BOX-plot__raw-dots-CONNECTED__with-Delta-connected.sps
- Syntax_MIXED-Design_2-x-WS__connected/MIXED-Design_2-factors_2-x-3_BOX-plot__raw-dots-CONNECTED__with-Delta-not-connected.sps
- Syntax_MIXED-Design_2-x-WS__connected/MIXED-Design_2-factors_2-x-3_LINE-plot__raw-dots-CONNECTED.sps
- Syntax_MIXED-Design_2-x-WS__connected/MIXED-Design_2-factors_2-x-3_LINE-plot__raw-dots-CONNECTED__with-Delta-connected.sps
- Syntax_MIXED-Design_2-x-WS__connected/MIXED-Design_2-factors_2-x-3_LINE-plot__raw-dots-CONNECTED__with-Delta-not-connected.sps
- Syntax_MIXED-Design_2-x-WS__connected/MIXED-Design_2-factors_2-x-4_BOX-plot__raw-dots-CONNECTED.sps
- Syntax_MIXED-Design_2-x-WS__connected/MIXED-Design_2-factors_2-x-4_LINE-plot__raw-dots-CONNECTED.sps
- Syntax_MIXED-Design_2-x-WS__connected/MIXED-Design_2-factors_2-x-5_BOX-plot__raw-dots-CONNECTED.sps
- Syntax_MIXED-Design_2-x-WS__connected/MIXED-Design_2-factors_2-x-5_LINE-plot__raw-dots-CONNECTED.sps
- Syntax_MIXED-Design_2-x-WS__not-connected/MIXED-Design_2-factors_2-x-2_BOX-plot__raw-dots-NOT-connected.sps
- Syntax_MIXED-Design_2-x-WS__not-connected/MIXED-Design_2-factors_2-x-2_BOX-plot__raw-dots-NOT-connected__with-Delta.sps
- Syntax_MIXED-Design_2-x-WS__not-connected/MIXED-Design_2-factors_2-x-2_DOT-plot.sps
- Syntax_MIXED-Design_2-x-WS__not-connected/MIXED-Design_2-factors_2-x-2_DOT-plot__with-Delta.sps
- Syntax_MIXED-Design_2-x-WS__not-connected/MIXED-Design_2-factors_2-x-2_LINE-plot__raw-dots-NOT-connected.sps
- Syntax_MIXED-Design_2-x-WS__not-connected/MIXED-Design_2-factors_2-x-2_LINE-plot__raw-dots-NOT-connected__with-Delta.sps
- Syntax_MIXED-Design_2-x-WS__not-connected/MIXED-Design_2-factors_2-x-3_BOX-plot__raw-dots-NOT-connected.sps
- Syntax_MIXED-Design_2-x-WS__not-connected/MIXED-Design_2-factors_2-x-3_BOX-plot__raw-dots-NOT-connected__with-Delta.sps
- Syntax_MIXED-Design_2-x-WS__not-connected/MIXED-Design_2-factors_2-x-3_DOT-plot.sps
- Syntax_MIXED-Design_2-x-WS__not-connected/MIXED-Design_2-factors_2-x-3_DOT-plot__with-Delta.sps
- Syntax_MIXED-Design_2-x-WS__not-connected/MIXED-Design_2-factors_2-x-3_LINE-plot__raw-dots-NOT-connected.sps
- Syntax_MIXED-Design_2-x-WS__not-connected/MIXED-Design_2-factors_2-x-3_LINE-plot__raw-dots-NOT-connected__with-Delta.sps
- Syntax_MIXED-Design_2-x-WS__not-connected/MIXED-Design_2-factors_2-x-4_BOX-plot__raw-dots-NOT-connected.sps
- Syntax_MIXED-Design_2-x-WS__not-connected/MIXED-Design_2-factors_2-x-4_DOT-plot.sps
- Syntax_MIXED-Design_2-x-WS__not-connected/MIXED-Design_2-factors_2-x-4_LINE-plot__raw-dots-NOT-connected.sps
- Syntax_MIXED-Design_2-x-WS__not-connected/MIXED-Design_2-factors_2-x-5_BOX-plot__raw-dots-NOT-connected.sps
- Syntax_MIXED-Design_2-x-WS__not-connected/MIXED-Design_2-factors_2-x-5_DOT-plot.sps
- Syntax_MIXED-Design_2-x-WS__not-connected/MIXED-Design_2-factors_2-x-5_LINE-plot__raw-dots-NOT-connected.sps
- Syntax_MIXED-Design_3-x-WS__connected/MIXED-Design_2-factors_3-x-2_BOX-plot__raw-dots-CONNECTED.sps
- Syntax_MIXED-Design_3-x-WS__connected/MIXED-Design_2-factors_3-x-2_BOX-plot__raw-dots-CONNECTED__with-Delta.sps
- Syntax_MIXED-Design_3-x-WS__connected/MIXED-Design_2-factors_3-x-2_LINE-plot__raw-dots-CONNECTED.sps
- Syntax_MIXED-Design_3-x-WS__connected/MIXED-Design_2-factors_3-x-2_LINE-plot__raw-dots-CONNECTED__with-Delta.sps
- Syntax_MIXED-Design_3-x-WS__connected/MIXED-Design_2-factors_3-x-3_BOX-plot__raw-dots-CONNECTED.sps
- Syntax_MIXED-Design_3-x-WS__connected/MIXED-Design_2-factors_3-x-3_BOX-plot__raw-dots-CONNECTED__with-Delta-connected.sps
- Syntax_MIXED-Design_3-x-WS__connected/MIXED-Design_2-factors_3-x-3_BOX-plot__raw-dots-CONNECTED__with-Delta-not-connected.sps
- Syntax_MIXED-Design_3-x-WS__connected/MIXED-Design_2-factors_3-x-3_LINE-plot__raw-dots-CONNECTED.sps
- Syntax_MIXED-Design_3-x-WS__connected/MIXED-Design_2-factors_3-x-3_LINE-plot__raw-dots-CONNECTED__with-Delta-connected.sps
- Syntax_MIXED-Design_3-x-WS__connected/MIXED-Design_2-factors_3-x-3_LINE-plot__raw-dots-CONNECTED__with-Delta-not-connected.sps
- Syntax_MIXED-Design_3-x-WS__connected/MIXED-Design_2-factors_3-x-4_BOX-plot__raw-dots-CONNECTED.sps
- Syntax_MIXED-Design_3-x-WS__connected/MIXED-Design_2-factors_3-x-4_LINE-plot__raw-dots-CONNECTED.sps
- Syntax_MIXED-Design_3-x-WS__connected/MIXED-Design_2-factors_3-x-5_BOX-plot__raw-dots-CONNECTED.sps
- Syntax_MIXED-Design_3-x-WS__connected/MIXED-Design_2-factors_3-x-5_LINE-plot__raw-dots-CONNECTED.sps
- Syntax_MIXED-Design_3-x-WS__not-connected/MIXED-Design_2-factors_3-x-2_BOX-plot__raw-dots-NOT-connected.sps
- Syntax_MIXED-Design_3-x-WS__not-connected/MIXED-Design_2-factors_3-x-2_BOX-plot__raw-dots-NOT-connected__with-Delta.sps
- Syntax_MIXED-Design_3-x-WS__not-connected/MIXED-Design_2-factors_3-x-2_DOT-plot.sps
- Syntax_MIXED-Design_3-x-WS__not-connected/MIXED-Design_2-factors_3-x-2_DOT-plot__with-Delta.sps
- Syntax_MIXED-Design_3-x-WS__not-connected/MIXED-Design_2-factors_3-x-2_LINE-plot__raw-dots-NOT-connected.sps
- Syntax_MIXED-Design_3-x-WS__not-connected/MIXED-Design_2-factors_3-x-2_LINE-plot__raw-dots-NOT-connected__with-Delta.sps
- Syntax_MIXED-Design_3-x-WS__not-connected/MIXED-Design_2-factors_3-x-3_BOX-plot__raw-dots-NOT-connected.sps
- Syntax_MIXED-Design_3-x-WS__not-connected/MIXED-Design_2-factors_3-x-3_BOX-plot__raw-dots-NOT-connected__with-Delta.sps
- Syntax_MIXED-Design_3-x-WS__not-connected/MIXED-Design_2-factors_3-x-3_DOT-plot.sps
- Syntax_MIXED-Design_3-x-WS__not-connected/MIXED-Design_2-factors_3-x-3_DOT-plot__with-Delta.sps
- Syntax_MIXED-Design_3-x-WS__not-connected/MIXED-Design_2-factors_3-x-3_LINE-plot__raw-dots-NOT-connected.sps
- Syntax_MIXED-Design_3-x-WS__not-connected/MIXED-Design_2-factors_3-x-3_LINE-plot__raw-dots-NOT-connected__with-Delta.sps
- Syntax_MIXED-Design_3-x-WS__not-connected/MIXED-Design_2-factors_3-x-4_BOX-plot__raw-dots-NOT-connected.sps
- Syntax_MIXED-Design_3-x-WS__not-connected/MIXED-Design_2-factors_3-x-4_DOT-plot.sps
- Syntax_MIXED-Design_3-x-WS__not-connected/MIXED-Design_2-factors_3-x-4_LINE-plot__raw-dots-NOT-connected.sps
- Syntax_MIXED-Design_3-x-WS__not-connected/MIXED-Design_2-factors_3-x-5_BOX-plot__raw-dots-NOT-connected.sps
- Syntax_MIXED-Design_3-x-WS__not-connected/MIXED-Design_2-factors_3-x-5_DOT-plot.sps
- Syntax_MIXED-Design_3-x-WS__not-connected/MIXED-Design_2-factors_3-x-5_LINE-plot__raw-dots-NOT-connected.sps
- Syntax_OneSample/OneSample_BOX-plot.sps
- Syntax_OneSample/OneSample_DOT-plot.sps
- Syntax_WS-Design_1-Factor__connected/WS-Design_1-factor_2-levels_BOX-plot__raw-dots-CONNECTED.sps
- Syntax_WS-Design_1-Factor__connected/WS-Design_1-factor_2-levels_BOX-plot__raw-dots-CONNECTED__with-Delta.sps
- Syntax_WS-Design_1-Factor__connected/WS-Design_1-factor_2-levels_LINE-plot__raw-dots-CONNECTED.sps
- Syntax_WS-Design_1-Factor__connected/WS-Design_1-factor_2-levels_LINE-plot__raw-dots-CONNECTED__with-Delta.sps
- Syntax_WS-Design_1-Factor__connected/WS-Design_1-factor_3-levels_BOX-plot__raw-dots-CONNECTED.sps
- Syntax_WS-Design_1-Factor__connected/WS-Design_1-factor_3-levels_BOX-plot__raw-dots-CONNECTED__with-Delta-connected.sps
- Syntax_WS-Design_1-Factor__connected/WS-Design_1-factor_3-levels_BOX-plot__raw-dots-CONNECTED__with-Delta-not-connected.sps
- Syntax_WS-Design_1-Factor__connected/WS-Design_1-factor_3-levels_LINE-plot__raw-dots-CONNECTED.sps
- Syntax_WS-Design_1-Factor__connected/WS-Design_1-factor_3-levels_LINE-plot__raw-dots-CONNECTED__with-Delta-connected.sps
- Syntax_WS-Design_1-Factor__connected/WS-Design_1-factor_3-levels_LINE-plot__raw-dots-CONNECTED__with-Delta-not-connected.sps
- Syntax_WS-Design_1-Factor__connected/WS-Design_1-factor_4-levels_BOX-plot__raw-dots-CONNECTED.sps
- Syntax_WS-Design_1-Factor__connected/WS-Design_1-factor_4-levels_LINE-plot__raw-dots-CONNECTED.sps
- Syntax_WS-Design_1-Factor__connected/WS-Design_1-factor_5-levels_BOX-plot__raw-dots-CONNECTED.sps
- Syntax_WS-Design_1-Factor__connected/WS-Design_1-factor_5-levels_LINE-plot__raw-dots-CONNECTED.sps
- Syntax_WS-Design_1-Factor__not-connected/WS-Design_1-factor_2-levels_BOX-plot__raw-dots-NOT-connected.sps
- Syntax_WS-Design_1-Factor__not-connected/WS-Design_1-factor_2-levels_BOX-plot__raw-dots-NOT-connected__with-Delta.sps
- Syntax_WS-Design_1-Factor__not-connected/WS-Design_1-factor_2-levels_DOT-plot.sps
- Syntax_WS-Design_1-Factor__not-connected/WS-Design_1-factor_2-levels_DOT-plot__with-Delta.sps
- Syntax_WS-Design_1-Factor__not-connected/WS-Design_1-factor_2-levels_LINE-plot__raw-dots-NOT-connected.sps
- Syntax_WS-Design_1-Factor__not-connected/WS-Design_1-factor_2-levels_LINE-plot__raw-dots-NOT-connected__with-Delta.sps
- Syntax_WS-Design_1-Factor__not-connected/WS-Design_1-factor_3-levels_BOX-plot__raw-dots-NOT-connected.sps
- Syntax_WS-Design_1-Factor__not-connected/WS-Design_1-factor_3-levels_BOX-plot__raw-dots-NOT-connected__with-Delta.sps
- Syntax_WS-Design_1-Factor__not-connected/WS-Design_1-factor_3-levels_DOT-plot.sps
- Syntax_WS-Design_1-Factor__not-connected/WS-Design_1-factor_3-levels_DOT-plot__with-Delta.sps
- Syntax_WS-Design_1-Factor__not-connected/WS-Design_1-factor_3-levels_LINE-plot__raw-dots-NOT-connected.sps
- Syntax_WS-Design_1-Factor__not-connected/WS-Design_1-factor_3-levels_LINE-plot__raw-dots-NOT-connected__with-Delta.sps
- Syntax_WS-Design_1-Factor__not-connected/WS-Design_1-factor_4-levels_BOX-plot__raw-dots-NOT-connected.sps
- Syntax_WS-Design_1-Factor__not-connected/WS-Design_1-factor_4-levels_DOT-plot.sps
- Syntax_WS-Design_1-Factor__not-connected/WS-Design_1-factor_4-levels_LINE-plot__raw-dots-NOT-connected.sps
- Syntax_WS-Design_1-Factor__not-connected/WS-Design_1-factor_5-levels_BOX-plot__raw-dots-NOT-connected.sps
- Syntax_WS-Design_1-Factor__not-connected/WS-Design_1-factor_5-levels_DOT-plot.sps
- Syntax_WS-Design_1-Factor__not-connected/WS-Design_1-factor_5-levels_LINE-plot__raw-dots-NOT-connected.sps
- Syntax_WS-Design_2-Factors/WS-Design_2-factors_2-x-2_DOT-plot__raw-dots-CONNECTED__Delta-only.sps
- Syntax_WS-Design_2-Factors/WS-Design_2-factors_2-x-2_DOT-plot__raw-dots-NOT-connected__Delta-only.sps
- Syntax_WS-Design_2-Factors/WS-Design_2-factors_2-x-3_DOT-plot__raw-dots-CONNECTED__Delta-only.sps
- Syntax_WS-Design_2-Factors/WS-Design_2-factors_2-x-3_DOT-plot__raw-dots-NOT-connected__Delta-only.sps
