# Supplementary material for: Raw Data Visualization for Common Factorial Designs Using SPSS: A Syntax Collection and Tutorial
Source: Front Psychol. 2022 Mar 30;13:808469. doi: 10.3389/fpsyg.2022.808469 (PMC9005633; doi:10.3389/fpsyg.2022.808469)
Supplement: Supplementary file 2 [file Data_Sheet_1.ZIP › Syntax_BS-Design_2-Factors/BS-Design_2-factors_DOT-plot.sps]

* Encoding: UTF-8.
* ========================================
    DOT PLOT  |  TWO FACTORS (BETWEEN-SUBJECT)
* ========================================.

* -----------------------------------------------------------
    MEANS & CONFIDENCE INTERVALS
* -----------------------------------------------------------.
GGRAPH
  /GRAPHDATASET NAME="graphdataset" VARIABLES=bs_1 bs_2 single_measure MISSING=LISTWISE REPORTMISSING=NO
  /GRAPHSPEC SOURCE=INLINE
  inlinetemplate="<setStyle subtype='simple' type='scatter'><style symbol='line' stroke-width='3pt' glyph-angle='90'/></setStyle>"
  /FITLINE TOTAL=NO SUBGROUP=NO
  /GRIDLINES XAXIS=NO YAXIS=NO.
BEGIN GPL
  SOURCE: s=userSource(id("graphdataset"))
  DATA: bs_1=col(source(s), name("bs_1"), unit.category())
  DATA: bs_2=col(source(s), name("bs_2"), unit.category())
  DATA: single_measure=col(source(s), name("single_measure"))
  GUIDE: axis(dim(1), label("Between-Subject Factor 1"))
  GUIDE: axis(dim(2), label("MEASURE"))
  GUIDE: axis(dim(3), label("Between-Subject Factor 2"))
  ELEMENT: point.dodge.symmetric(position(bin.dot(bs_1*single_measure*bs_2, dim(1))), transparency.interior(transparency."0.4"),
    transparency.exterior(transparency."1.0"), color.interior(color.grey), color.exterior(color.grey), size(size."6px"))
  ELEMENT: interval(position(region.confi.mean(bs_1*single_measure*bs_2, alpha(0.95))), shape(shape.ibeam), size(size.".2in"))
  ELEMENT: point(position(summary.mean(bs_1*single_measure*bs_2)), color.interior(color.red), color.exterior(color.red),
    transparency.interior(transparency."0.4"), transparency.exterior(transparency."0.4"), size(size.medium), shape.interior(shape.line))
END GPL.


* -----------------------------------------------------------
    MEANS & STANDARD DEVIATIONS
* -----------------------------------------------------------.
GGRAPH
  /GRAPHDATASET NAME="graphdataset" VARIABLES=bs_1 bs_2 single_measure MISSING=LISTWISE REPORTMISSING=NO
  /GRAPHSPEC SOURCE=INLINE
  inlinetemplate="<setStyle subtype='simple' type='scatter'><style symbol='line' stroke-width='3pt' glyph-angle='90'/></setStyle>"
  /FITLINE TOTAL=NO SUBGROUP=NO
  /GRIDLINES XAXIS=NO YAXIS=NO.
BEGIN GPL
  SOURCE: s=userSource(id("graphdataset"))
  DATA: bs_1=col(source(s), name("bs_1"), unit.category())
  DATA: bs_2=col(source(s), name("bs_2"), unit.category())
  DATA: single_measure=col(source(s), name("single_measure"))
  GUIDE: axis(dim(1), label("Between-Subject Factor 1"))
  GUIDE: axis(dim(2), label("MEASURE"))
  GUIDE: axis(dim(3), label("Between-Subject Factor 2"))
  ELEMENT: point.dodge.symmetric(position(bin.dot(bs_1*single_measure*bs_2, dim(1))), transparency.interior(transparency."0.4"),
    transparency.exterior(transparency."1.0"), color.interior(color.grey), color.exterior(color.grey), size(size."6px"))
  ELEMENT: interval(position(region.spread.sd(bs_1*single_measure*bs_2)), shape(shape.ibeam), size(size.".2in"))
  ELEMENT: point(position(summary.mean(bs_1*single_measure*bs_2)), color.interior(color.red), color.exterior(color.red),
    transparency.interior(transparency."0.4"), transparency.exterior(transparency."0.4"), size(size.medium), shape.interior(shape.line))
END GPL.


* -----------------------------------------------------------
    MEANS only
* -----------------------------------------------------------.
GGRAPH
  /GRAPHDATASET NAME="graphdataset" VARIABLES=bs_1 bs_2 single_measure MISSING=LISTWISE REPORTMISSING=NO
  /GRAPHSPEC SOURCE=INLINE
  inlinetemplate="<setStyle subtype='simple' type='scatter'><style symbol='line' stroke-width='3pt' glyph-angle='90'/></setStyle>"
  /FITLINE TOTAL=NO SUBGROUP=NO
  /GRIDLINES XAXIS=NO YAXIS=NO.
BEGIN GPL
  SOURCE: s=userSource(id("graphdataset"))
  DATA: bs_1=col(source(s), name("bs_1"), unit.category())
  DATA: bs_2=col(source(s), name("bs_2"), unit.category())
  DATA: single_measure=col(source(s), name("single_measure"))
  GUIDE: axis(dim(1), label("Between-Subject Factor 1"))
  GUIDE: axis(dim(2), label("MEASURE"))
  GUIDE: axis(dim(3), label("Between-Subject Factor 2"))
  ELEMENT: point.dodge.symmetric(position(bin.dot(bs_1*single_measure*bs_2, dim(1))), transparency.interior(transparency."0.4"),
    transparency.exterior(transparency."1.0"), color.interior(color.grey), color.exterior(color.grey), size(size."6px"))
  ELEMENT: point(position(summary.mean(bs_1*single_measure*bs_2)), color.interior(color.red), color.exterior(color.red),
    transparency.interior(transparency."0.4"), transparency.exterior(transparency."0.4"), size(size.medium), shape.interior(shape.line))
END GPL.


* -----------------------------------------------------------
    MEDIANS only
* -----------------------------------------------------------.
GGRAPH
  /GRAPHDATASET NAME="graphdataset" VARIABLES=bs_1 bs_2 single_measure MISSING=LISTWISE REPORTMISSING=NO
  /GRAPHSPEC SOURCE=INLINE
  inlinetemplate="<setStyle subtype='simple' type='scatter'><style symbol='line' stroke-width='3pt' glyph-angle='90'/></setStyle>"
  /FITLINE TOTAL=NO SUBGROUP=NO
  /GRIDLINES XAXIS=NO YAXIS=NO.
BEGIN GPL
  SOURCE: s=userSource(id("graphdataset"))
  DATA: bs_1=col(source(s), name("bs_1"), unit.category())
  DATA: bs_2=col(source(s), name("bs_2"), unit.category())
  DATA: single_measure=col(source(s), name("single_measure"))
  GUIDE: axis(dim(1), label("Between-Subject Factor 1"))
  GUIDE: axis(dim(2), label("MEASURE"))
  GUIDE: axis(dim(3), label("Between-Subject Factor 2"))
  ELEMENT: point.dodge.symmetric(position(bin.dot(bs_1*single_measure*bs_2, dim(1))), transparency.interior(transparency."0.4"),
    transparency.exterior(transparency."1.0"), color.interior(color.grey), color.exterior(color.grey), size(size."6px"))
  ELEMENT: point(position(summary.median(bs_1*single_measure*bs_2)), color.interior(color.blue), color.exterior(color.blue),
    transparency.interior(transparency."0.4"), transparency.exterior(transparency."0.4"), size(size.medium), shape.interior(shape.line))
END GPL.


* -----------------------------------------------------------
    MEANS & MEDIANS
* -----------------------------------------------------------.
GGRAPH
  /GRAPHDATASET NAME="graphdataset" VARIABLES=bs_1 bs_2 single_measure MISSING=LISTWISE REPORTMISSING=NO
  /GRAPHSPEC SOURCE=INLINE
  inlinetemplate="<setStyle subtype='simple' type='scatter'><style symbol='line' stroke-width='3pt' glyph-angle='90'/></setStyle>"
  /FITLINE TOTAL=NO SUBGROUP=NO
  /GRIDLINES XAXIS=NO YAXIS=NO.
BEGIN GPL
  SOURCE: s=userSource(id("graphdataset"))
  DATA: bs_1=col(source(s), name("bs_1"), unit.category())
  DATA: bs_2=col(source(s), name("bs_2"), unit.category())
  DATA: single_measure=col(source(s), name("single_measure"))
  GUIDE: axis(dim(1), label("Between-Subject Factor 1"))
  GUIDE: axis(dim(2), label("MEASURE"))
  GUIDE: axis(dim(3), label("Between-Subject Factor 2"))
  ELEMENT: point.dodge.symmetric(position(bin.dot(bs_1*single_measure*bs_2, dim(1))), transparency.interior(transparency."0.4"),
    transparency.exterior(transparency."1.0"), color.interior(color.grey), color.exterior(color.grey), size(size."6px"))
  ELEMENT: point(position(summary.median(bs_1*single_measure*bs_2)), color.interior(color.blue), color.exterior(color.blue),
    transparency.interior(transparency."0.4"), transparency.exterior(transparency."0.4"), size(size.small), shape.interior(shape.line))
  ELEMENT: point(position(summary.mean(bs_1*single_measure*bs_2)), color.interior(color.red), color.exterior(color.red),
    transparency.interior(transparency."0.4"), transparency.exterior(transparency."0.4"), size(size.medium), shape.interior(shape.line))
END GPL.


* -----------------------------------------------------------
    MEANS, CONFIDENCE INTERVALS & MEDIANS
* -----------------------------------------------------------.
GGRAPH
  /GRAPHDATASET NAME="graphdataset" VARIABLES=bs_1 bs_2 single_measure MISSING=LISTWISE REPORTMISSING=NO
  /GRAPHSPEC SOURCE=INLINE
  inlinetemplate="<setStyle subtype='simple' type='scatter'><style symbol='line' stroke-width='3pt' glyph-angle='90'/></setStyle>"
  /FITLINE TOTAL=NO SUBGROUP=NO
  /GRIDLINES XAXIS=NO YAXIS=NO.
BEGIN GPL
  SOURCE: s=userSource(id("graphdataset"))
  DATA: bs_1=col(source(s), name("bs_1"), unit.category())
  DATA: bs_2=col(source(s), name("bs_2"), unit.category())
  DATA: single_measure=col(source(s), name("single_measure"))
  GUIDE: axis(dim(1), label("Between-Subject Factor 1"))
  GUIDE: axis(dim(2), label("MEASURE"))
  GUIDE: axis(dim(3), label("Between-Subject Factor 2"))
  ELEMENT: point.dodge.symmetric(position(bin.dot(bs_1*single_measure*bs_2, dim(1))), transparency.interior(transparency."0.4"),
    transparency.exterior(transparency."1.0"), color.interior(color.grey), color.exterior(color.grey), size(size."6px"))
  ELEMENT: interval(position(region.confi.mean(bs_1*single_measure*bs_2, alpha(0.95))), shape(shape.ibeam), size(size.".2in"))
  ELEMENT: point(position(summary.median(bs_1*single_measure*bs_2)), color.interior(color.blue), color.exterior(color.blue),
    transparency.interior(transparency."0.4"), transparency.exterior(transparency."0.4"), size(size.small), shape.interior(shape.line))
  ELEMENT: point(position(summary.mean(bs_1*single_measure*bs_2)), color.interior(color.red), color.exterior(color.red),
    transparency.interior(transparency."0.4"), transparency.exterior(transparency."0.4"), size(size.medium), shape.interior(shape.line))
END GPL.


* -----------------------------------------------------------
    MEANS, STANDARD DEVIATIONS & MEDIANS
* -----------------------------------------------------------.
GGRAPH
  /GRAPHDATASET NAME="graphdataset" VARIABLES=bs_1 bs_2 single_measure MISSING=LISTWISE REPORTMISSING=NO
  /GRAPHSPEC SOURCE=INLINE
  inlinetemplate="<setStyle subtype='simple' type='scatter'><style symbol='line' stroke-width='3pt' glyph-angle='90'/></setStyle>"
  /FITLINE TOTAL=NO SUBGROUP=NO
  /GRIDLINES XAXIS=NO YAXIS=NO.
BEGIN GPL
  SOURCE: s=userSource(id("graphdataset"))
  DATA: bs_1=col(source(s), name("bs_1"), unit.category())
  DATA: bs_2=col(source(s), name("bs_2"), unit.category())
  DATA: single_measure=col(source(s), name("single_measure"))
  GUIDE: axis(dim(1), label("Between-Subject Factor 1"))
  GUIDE: axis(dim(2), label("MEASURE"))
  GUIDE: axis(dim(3), label("Between-Subject Factor 2"))
  ELEMENT: point.dodge.symmetric(position(bin.dot(bs_1*single_measure*bs_2, dim(1))), transparency.interior(transparency."0.4"),
    transparency.exterior(transparency."1.0"), color.interior(color.grey), color.exterior(color.grey), size(size."6px"))
  ELEMENT: interval(position(region.spread.sd(bs_1*single_measure*bs_2)), shape(shape.ibeam), size(size.".2in"))
  ELEMENT: point(position(summary.median(bs_1*single_measure*bs_2)), color.interior(color.blue), color.exterior(color.blue),
    transparency.interior(transparency."0.4"), transparency.exterior(transparency."0.4"), size(size.small), shape.interior(shape.line))
  ELEMENT: point(position(summary.mean(bs_1*single_measure*bs_2)), color.interior(color.red), color.exterior(color.red),
    transparency.interior(transparency."0.4"), transparency.exterior(transparency."0.4"), size(size.medium), shape.interior(shape.line))
END GPL.
