# Supplementary material for: Raw Data Visualization for Common Factorial Designs Using SPSS: A Syntax Collection and Tutorial
Source: Front Psychol. 2022 Mar 30;13:808469. doi: 10.3389/fpsyg.2022.808469 (PMC9005633; doi:10.3389/fpsyg.2022.808469)
Supplement: Supplementary file 2 [file Data_Sheet_1.ZIP › Syntax_MIXED-Design_2-x-WS__not-connected/MIXED-Design_2-factors_2-x-4_DOT-plot.sps]

* Encoding: UTF-8.
* ========================================
    DOT PLOT  |  2-x-4 MIXED DESIGN
* ========================================.


* -----------------------------------------------------------
    MEANS & CONFIDENCE INTERVALS
* -----------------------------------------------------------.
* Create help variable 'case_ID' for individual plots.
COMPUTE case_ID=$CASENUM.
EXECUTE.

* Create graph.
GGRAPH
  /GRAPHDATASET NAME="DATA_g1" VARIABLES=MEAN(ws_1) MEAN(ws_2) MEAN(ws_3) MEAN(ws_4) case_ID MISSING=LISTWISE 
    REPORTMISSING=NO DATAFILTER=bs_1(VALUES=1) TRANSFORM=VARSTOCASES(SUMMARY="g1_sum" INDEX="g1_index")
  /GRAPHDATASET NAME="DATA_g2" VARIABLES=MEAN(ws_1) MEAN(ws_2) MEAN(ws_3) MEAN(ws_4) case_ID MISSING=LISTWISE 
    REPORTMISSING=NO DATAFILTER=bs_1(VALUES=2) TRANSFORM=VARSTOCASES(SUMMARY="g2_sum" INDEX="g2_index")
  /GRAPHSPEC SOURCE=INLINE
  inlinetemplate="<setStyle subtype='simple' type='scatter'><style symbol='line' stroke-width='3pt' glyph-angle='90'/></setStyle>"
  /FITLINE TOTAL=NO SUBGROUP=NO
  /GRIDLINES XAXIS=NO YAXIS=NO.
BEGIN GPL
  SOURCE: s_g1=userSource(id("DATA_g1"))
  DATA: g1_sum=col(source(s_g1), name("g1_sum"))
  DATA: g1_index=col(source(s_g1), name("g1_index"), unit.category())
  DATA: case_ID_g1=col(source(s_g1), name("case_ID"), unit.category())
  SOURCE: s_g2=userSource(id("DATA_g2"))
  DATA: g2_sum=col(source(s_g2), name("g2_sum"))
  DATA: g2_index=col(source(s_g2), name("g2_index"), unit.category())
  DATA: case_ID_g2=col(source(s_g2), name("case_ID"), unit.category())
  
  GRAPH: begin(origin(10%, 10%), scale(40%, 75%))
  GUIDE: axis(dim(1), label("Within-Subject Factor"))
  GUIDE: axis(dim(1), label("BS-factor level 1"), opposite(), ticks(null()))
  GUIDE: axis(dim(2), label("MEASURE"))
  SCALE: cat(dim(1))
  SCALE: linear(dim(2), include(0))
  ELEMENT: point.dodge.symmetric(position(bin.dot(g1_index*g1_sum)), split(case_ID_g1), transparency.interior(transparency."0.4"), transparency.exterior(transparency."1.0"),
    color.interior(color.grey), color.exterior(color.grey), size(size."6px"), shape.interior(shape.circle))
  ELEMENT: interval(position(region.confi.mean(g1_index*g1_sum, alpha(0.95))), shape(shape.ibeam), size(size.".2in"))
  ELEMENT: point(position(summary.mean(g1_index*g1_sum)), color.interior(color.red), color.exterior(color.red),
    transparency.interior(transparency."0.4"), transparency.exterior(transparency."0.4"), size(size.medium), shape.interior(shape.line))
  GRAPH: end()

  GRAPH: begin(origin(51%, 10%), scale(40%, 75%))
  GUIDE: axis(dim(1), label("Within-Subject Factor"))
  GUIDE: axis(dim(1), label("BS-factor level 2"), opposite(), ticks(null()))
  GUIDE: axis(dim(2))
  SCALE: cat(dim(1))
  SCALE: linear(dim(2), include(0))
  ELEMENT: point.dodge.symmetric(position(bin.dot(g2_index*g2_sum)), split(case_ID_g2), transparency.interior(transparency."0.4"), transparency.exterior(transparency."1.0"),
    color.interior(color.grey), color.exterior(color.grey), size(size."6px"), shape.interior(shape.circle))
  ELEMENT: interval(position(region.confi.mean(g2_index*g2_sum, alpha(0.95))), shape(shape.ibeam), size(size.".2in"))
  ELEMENT: point(position(summary.mean(g2_index*g2_sum)), color.interior(color.red), color.exterior(color.red),
    transparency.interior(transparency."0.4"), transparency.exterior(transparency."0.4"), size(size.medium), shape.interior(shape.line))
  GRAPH: end()
END GPL.


* -----------------------------------------------------------
    MEANS & STANDARD DEVIATIONS
* -----------------------------------------------------------.
* Create help variable 'case_ID' for individual plots.
COMPUTE case_ID=$CASENUM.
EXECUTE.

* Create graph.
GGRAPH
  /GRAPHDATASET NAME="DATA_g1" VARIABLES=MEAN(ws_1) MEAN(ws_2) MEAN(ws_3) MEAN(ws_4) case_ID MISSING=LISTWISE 
    REPORTMISSING=NO DATAFILTER=bs_1(VALUES=1) TRANSFORM=VARSTOCASES(SUMMARY="g1_sum" INDEX="g1_index")
  /GRAPHDATASET NAME="DATA_g2" VARIABLES=MEAN(ws_1) MEAN(ws_2) MEAN(ws_3) MEAN(ws_4) case_ID MISSING=LISTWISE 
    REPORTMISSING=NO DATAFILTER=bs_1(VALUES=2) TRANSFORM=VARSTOCASES(SUMMARY="g2_sum" INDEX="g2_index")
  /GRAPHSPEC SOURCE=INLINE
  inlinetemplate="<setStyle subtype='simple' type='scatter'><style symbol='line' stroke-width='3pt' glyph-angle='90'/></setStyle>"
  /FITLINE TOTAL=NO SUBGROUP=NO
  /GRIDLINES XAXIS=NO YAXIS=NO.
BEGIN GPL
  SOURCE: s_g1=userSource(id("DATA_g1"))
  DATA: g1_sum=col(source(s_g1), name("g1_sum"))
  DATA: g1_index=col(source(s_g1), name("g1_index"), unit.category())
  DATA: case_ID_g1=col(source(s_g1), name("case_ID"), unit.category())
  SOURCE: s_g2=userSource(id("DATA_g2"))
  DATA: g2_sum=col(source(s_g2), name("g2_sum"))
  DATA: g2_index=col(source(s_g2), name("g2_index"), unit.category())
  DATA: case_ID_g2=col(source(s_g2), name("case_ID"), unit.category())
  
  GRAPH: begin(origin(10%, 10%), scale(40%, 75%))
  GUIDE: axis(dim(1), label("Within-Subject Factor"))
  GUIDE: axis(dim(1), label("BS-factor level 1"), opposite(), ticks(null()))
  GUIDE: axis(dim(2), label("MEASURE"))
  SCALE: cat(dim(1))
  SCALE: linear(dim(2), include(0))
  ELEMENT: point.dodge.symmetric(position(bin.dot(g1_index*g1_sum)), split(case_ID_g1), transparency.interior(transparency."0.4"), transparency.exterior(transparency."1.0"),
    color.interior(color.grey), color.exterior(color.grey), size(size."6px"), shape.interior(shape.circle))
  ELEMENT: interval(position(region.spread.sd(g1_index*g1_sum)), shape(shape.ibeam), size(size.".2in"))
  ELEMENT: point(position(summary.mean(g1_index*g1_sum)), color.interior(color.red), color.exterior(color.red),
    transparency.interior(transparency."0.4"), transparency.exterior(transparency."0.4"), size(size.medium), shape.interior(shape.line))
  GRAPH: end()

  GRAPH: begin(origin(51%, 10%), scale(40%, 75%))
  GUIDE: axis(dim(1), label("Within-Subject Factor"))
  GUIDE: axis(dim(1), label("BS-factor level 2"), opposite(), ticks(null()))
  GUIDE: axis(dim(2))
  SCALE: cat(dim(1))
  SCALE: linear(dim(2), include(0))
  ELEMENT: point.dodge.symmetric(position(bin.dot(g2_index*g2_sum)), split(case_ID_g2), transparency.interior(transparency."0.4"), transparency.exterior(transparency."1.0"),
    color.interior(color.grey), color.exterior(color.grey), size(size."6px"), shape.interior(shape.circle))
  ELEMENT: interval(position(region.spread.sd(g2_index*g2_sum)), shape(shape.ibeam), size(size.".2in"))
  ELEMENT: point(position(summary.mean(g2_index*g2_sum)), color.interior(color.red), color.exterior(color.red),
    transparency.interior(transparency."0.4"), transparency.exterior(transparency."0.4"), size(size.medium), shape.interior(shape.line))
  GRAPH: end()
END GPL.


* -----------------------------------------------------------
    MEANS only
* -----------------------------------------------------------.
* Create help variable 'case_ID' for individual plots.
COMPUTE case_ID=$CASENUM.
EXECUTE.

* Create graph.
GGRAPH
  /GRAPHDATASET NAME="DATA_g1" VARIABLES=MEAN(ws_1) MEAN(ws_2) MEAN(ws_3) MEAN(ws_4) case_ID MISSING=LISTWISE 
    REPORTMISSING=NO DATAFILTER=bs_1(VALUES=1) TRANSFORM=VARSTOCASES(SUMMARY="g1_sum" INDEX="g1_index")
  /GRAPHDATASET NAME="DATA_g2" VARIABLES=MEAN(ws_1) MEAN(ws_2) MEAN(ws_3) MEAN(ws_4) case_ID MISSING=LISTWISE 
    REPORTMISSING=NO DATAFILTER=bs_1(VALUES=2) TRANSFORM=VARSTOCASES(SUMMARY="g2_sum" INDEX="g2_index")
  /GRAPHSPEC SOURCE=INLINE
  inlinetemplate="<setStyle subtype='simple' type='scatter'><style symbol='line' stroke-width='3pt' glyph-angle='90'/></setStyle>"
  /FITLINE TOTAL=NO SUBGROUP=NO
  /GRIDLINES XAXIS=NO YAXIS=NO.
BEGIN GPL
  SOURCE: s_g1=userSource(id("DATA_g1"))
  DATA: g1_sum=col(source(s_g1), name("g1_sum"))
  DATA: g1_index=col(source(s_g1), name("g1_index"), unit.category())
  DATA: case_ID_g1=col(source(s_g1), name("case_ID"), unit.category())
  SOURCE: s_g2=userSource(id("DATA_g2"))
  DATA: g2_sum=col(source(s_g2), name("g2_sum"))
  DATA: g2_index=col(source(s_g2), name("g2_index"), unit.category())
  DATA: case_ID_g2=col(source(s_g2), name("case_ID"), unit.category())
  
  GRAPH: begin(origin(10%, 10%), scale(40%, 75%))
  GUIDE: axis(dim(1), label("Within-Subject Factor"))
  GUIDE: axis(dim(1), label("BS-factor level 1"), opposite(), ticks(null()))
  GUIDE: axis(dim(2), label("MEASURE"))
  SCALE: cat(dim(1))
  SCALE: linear(dim(2), include(0))
  ELEMENT: point.dodge.symmetric(position(bin.dot(g1_index*g1_sum)), split(case_ID_g1), transparency.interior(transparency."0.4"), transparency.exterior(transparency."1.0"),
    color.interior(color.grey), color.exterior(color.grey), size(size."6px"), shape.interior(shape.circle))
  ELEMENT: point(position(summary.mean(g1_index*g1_sum)), color.interior(color.red), color.exterior(color.red),
    transparency.interior(transparency."0.4"), transparency.exterior(transparency."0.4"), size(size.medium), shape.interior(shape.line))
  GRAPH: end()

  GRAPH: begin(origin(51%, 10%), scale(40%, 75%))
  GUIDE: axis(dim(1), label("Within-Subject Factor"))
  GUIDE: axis(dim(1), label("BS-factor level 2"), opposite(), ticks(null()))
  GUIDE: axis(dim(2))
  SCALE: cat(dim(1))
  SCALE: linear(dim(2), include(0))
  ELEMENT: point.dodge.symmetric(position(bin.dot(g2_index*g2_sum)), split(case_ID_g2), transparency.interior(transparency."0.4"), transparency.exterior(transparency."1.0"),
    color.interior(color.grey), color.exterior(color.grey), size(size."6px"), shape.interior(shape.circle))
  ELEMENT: point(position(summary.mean(g2_index*g2_sum)), color.interior(color.red), color.exterior(color.red),
    transparency.interior(transparency."0.4"), transparency.exterior(transparency."0.4"), size(size.medium), shape.interior(shape.line))
  GRAPH: end()
END GPL.


* -----------------------------------------------------------
    MEDIANS only
* -----------------------------------------------------------.
* Create help variable 'case_ID' for individual plots.
COMPUTE case_ID=$CASENUM.
EXECUTE.

* Create graph.
GGRAPH
  /GRAPHDATASET NAME="DATA_g1" VARIABLES=MEAN(ws_1) MEAN(ws_2) MEAN(ws_3) MEAN(ws_4) case_ID MISSING=LISTWISE 
    REPORTMISSING=NO DATAFILTER=bs_1(VALUES=1) TRANSFORM=VARSTOCASES(SUMMARY="g1_sum" INDEX="g1_index")
  /GRAPHDATASET NAME="DATA_g2" VARIABLES=MEAN(ws_1) MEAN(ws_2) MEAN(ws_3) MEAN(ws_4) case_ID MISSING=LISTWISE 
    REPORTMISSING=NO DATAFILTER=bs_1(VALUES=2) TRANSFORM=VARSTOCASES(SUMMARY="g2_sum" INDEX="g2_index")
  /GRAPHSPEC SOURCE=INLINE
  inlinetemplate="<setStyle subtype='simple' type='scatter'><style symbol='line' stroke-width='3pt' glyph-angle='90'/></setStyle>"
  /FITLINE TOTAL=NO SUBGROUP=NO
  /GRIDLINES XAXIS=NO YAXIS=NO.
BEGIN GPL
  SOURCE: s_g1=userSource(id("DATA_g1"))
  DATA: g1_sum=col(source(s_g1), name("g1_sum"))
  DATA: g1_index=col(source(s_g1), name("g1_index"), unit.category())
  DATA: case_ID_g1=col(source(s_g1), name("case_ID"), unit.category())
  SOURCE: s_g2=userSource(id("DATA_g2"))
  DATA: g2_sum=col(source(s_g2), name("g2_sum"))
  DATA: g2_index=col(source(s_g2), name("g2_index"), unit.category())
  DATA: case_ID_g2=col(source(s_g2), name("case_ID"), unit.category())
  
  GRAPH: begin(origin(10%, 10%), scale(40%, 75%))
  GUIDE: axis(dim(1), label("Within-Subject Factor"))
  GUIDE: axis(dim(1), label("BS-factor level 1"), opposite(), ticks(null()))
  GUIDE: axis(dim(2), label("MEASURE"))
  SCALE: cat(dim(1))
  SCALE: linear(dim(2), include(0))
  ELEMENT: point.dodge.symmetric(position(bin.dot(g1_index*g1_sum)), split(case_ID_g1), transparency.interior(transparency."0.4"), transparency.exterior(transparency."1.0"),
    color.interior(color.grey), color.exterior(color.grey), size(size."6px"), shape.interior(shape.circle))
  ELEMENT: point(position(summary.median(g1_index*g1_sum)), color.interior(color.blue), color.exterior(color.blue),
    transparency.interior(transparency."0.4"), transparency.exterior(transparency."0.4"), size(size.medium), shape.interior(shape.line))
  GRAPH: end()

  GRAPH: begin(origin(51%, 10%), scale(40%, 75%))
  GUIDE: axis(dim(1), label("Within-Subject Factor"))
  GUIDE: axis(dim(1), label("BS-factor level 2"), opposite(), ticks(null()))
  GUIDE: axis(dim(2))
  SCALE: cat(dim(1))
  SCALE: linear(dim(2), include(0))
  ELEMENT: point.dodge.symmetric(position(bin.dot(g2_index*g2_sum)), split(case_ID_g2), transparency.interior(transparency."0.4"), transparency.exterior(transparency."1.0"),
    color.interior(color.grey), color.exterior(color.grey), size(size."6px"), shape.interior(shape.circle))
  ELEMENT: point(position(summary.median(g2_index*g2_sum)), color.interior(color.blue), color.exterior(color.blue),
    transparency.interior(transparency."0.4"), transparency.exterior(transparency."0.4"), size(size.medium), shape.interior(shape.line))
  GRAPH: end()
END GPL.


* -----------------------------------------------------------
    MEANS & MEDIANS
* -----------------------------------------------------------.
* Create help variable 'case_ID' for individual plots.
COMPUTE case_ID=$CASENUM.
EXECUTE.

* Create graph.
GGRAPH
  /GRAPHDATASET NAME="DATA_g1" VARIABLES=MEAN(ws_1) MEAN(ws_2) MEAN(ws_3) MEAN(ws_4) case_ID MISSING=LISTWISE 
    REPORTMISSING=NO DATAFILTER=bs_1(VALUES=1) TRANSFORM=VARSTOCASES(SUMMARY="g1_sum" INDEX="g1_index")
  /GRAPHDATASET NAME="DATA_g2" VARIABLES=MEAN(ws_1) MEAN(ws_2) MEAN(ws_3) MEAN(ws_4) case_ID MISSING=LISTWISE 
    REPORTMISSING=NO DATAFILTER=bs_1(VALUES=2) TRANSFORM=VARSTOCASES(SUMMARY="g2_sum" INDEX="g2_index")
  /GRAPHSPEC SOURCE=INLINE
  inlinetemplate="<setStyle subtype='simple' type='scatter'><style symbol='line' stroke-width='3pt' glyph-angle='90'/></setStyle>"
  /FITLINE TOTAL=NO SUBGROUP=NO
  /GRIDLINES XAXIS=NO YAXIS=NO.
BEGIN GPL
  SOURCE: s_g1=userSource(id("DATA_g1"))
  DATA: g1_sum=col(source(s_g1), name("g1_sum"))
  DATA: g1_index=col(source(s_g1), name("g1_index"), unit.category())
  DATA: case_ID_g1=col(source(s_g1), name("case_ID"), unit.category())
  SOURCE: s_g2=userSource(id("DATA_g2"))
  DATA: g2_sum=col(source(s_g2), name("g2_sum"))
  DATA: g2_index=col(source(s_g2), name("g2_index"), unit.category())
  DATA: case_ID_g2=col(source(s_g2), name("case_ID"), unit.category())
  
  GRAPH: begin(origin(10%, 10%), scale(40%, 75%))
  GUIDE: axis(dim(1), label("Within-Subject Factor"))
  GUIDE: axis(dim(1), label("BS-factor level 1"), opposite(), ticks(null()))
  GUIDE: axis(dim(2), label("MEASURE"))
  SCALE: cat(dim(1))
  SCALE: linear(dim(2), include(0))
  ELEMENT: point.dodge.symmetric(position(bin.dot(g1_index*g1_sum)), split(case_ID_g1), transparency.interior(transparency."0.4"), transparency.exterior(transparency."1.0"),
    color.interior(color.grey), color.exterior(color.grey), size(size."6px"), shape.interior(shape.circle))
  ELEMENT: point(position(summary.median(g1_index*g1_sum)), color.interior(color.blue), color.exterior(color.blue),
    transparency.interior(transparency."0.4"), transparency.exterior(transparency."0.4"), size(size.small), shape.interior(shape.line))
  ELEMENT: point(position(summary.mean(g1_index*g1_sum)), color.interior(color.red), color.exterior(color.red),
    transparency.interior(transparency."0.4"), transparency.exterior(transparency."0.4"), size(size.medium), shape.interior(shape.line))
  GRAPH: end()

  GRAPH: begin(origin(51%, 10%), scale(40%, 75%))
  GUIDE: axis(dim(1), label("Within-Subject Factor"))
  GUIDE: axis(dim(1), label("BS-factor level 2"), opposite(), ticks(null()))
  GUIDE: axis(dim(2))
  SCALE: cat(dim(1))
  SCALE: linear(dim(2), include(0))
  ELEMENT: point.dodge.symmetric(position(bin.dot(g2_index*g2_sum)), split(case_ID_g2), transparency.interior(transparency."0.4"), transparency.exterior(transparency."1.0"),
    color.interior(color.grey), color.exterior(color.grey), size(size."6px"), shape.interior(shape.circle))
  ELEMENT: point(position(summary.median(g2_index*g2_sum)), color.interior(color.blue), color.exterior(color.blue),
    transparency.interior(transparency."0.4"), transparency.exterior(transparency."0.4"), size(size.small), shape.interior(shape.line))
  ELEMENT: point(position(summary.mean(g2_index*g2_sum)), color.interior(color.red), color.exterior(color.red),
    transparency.interior(transparency."0.4"), transparency.exterior(transparency."0.4"), size(size.medium), shape.interior(shape.line))
  GRAPH: end()
END GPL.

* -----------------------------------------------------------
    MEANS, CONFIDENCE INTERVALS & MEDIANS
* -----------------------------------------------------------.
* Create help variable 'case_ID' for individual plots.
COMPUTE case_ID=$CASENUM.
EXECUTE.

* Create graph.
GGRAPH
  /GRAPHDATASET NAME="DATA_g1" VARIABLES=MEAN(ws_1) MEAN(ws_2) MEAN(ws_3) MEAN(ws_4) case_ID MISSING=LISTWISE 
    REPORTMISSING=NO DATAFILTER=bs_1(VALUES=1) TRANSFORM=VARSTOCASES(SUMMARY="g1_sum" INDEX="g1_index")
  /GRAPHDATASET NAME="DATA_g2" VARIABLES=MEAN(ws_1) MEAN(ws_2) MEAN(ws_3) MEAN(ws_4) case_ID MISSING=LISTWISE 
    REPORTMISSING=NO DATAFILTER=bs_1(VALUES=2) TRANSFORM=VARSTOCASES(SUMMARY="g2_sum" INDEX="g2_index")
  /GRAPHSPEC SOURCE=INLINE
  inlinetemplate="<setStyle subtype='simple' type='scatter'><style symbol='line' stroke-width='3pt' glyph-angle='90'/></setStyle>"
  /FITLINE TOTAL=NO SUBGROUP=NO
  /GRIDLINES XAXIS=NO YAXIS=NO.
BEGIN GPL
  SOURCE: s_g1=userSource(id("DATA_g1"))
  DATA: g1_sum=col(source(s_g1), name("g1_sum"))
  DATA: g1_index=col(source(s_g1), name("g1_index"), unit.category())
  DATA: case_ID_g1=col(source(s_g1), name("case_ID"), unit.category())
  SOURCE: s_g2=userSource(id("DATA_g2"))
  DATA: g2_sum=col(source(s_g2), name("g2_sum"))
  DATA: g2_index=col(source(s_g2), name("g2_index"), unit.category())
  DATA: case_ID_g2=col(source(s_g2), name("case_ID"), unit.category())
  
  GRAPH: begin(origin(10%, 10%), scale(40%, 75%))
  GUIDE: axis(dim(1), label("Within-Subject Factor"))
  GUIDE: axis(dim(1), label("BS-factor level 1"), opposite(), ticks(null()))
  GUIDE: axis(dim(2), label("MEASURE"))
  SCALE: cat(dim(1))
  SCALE: linear(dim(2), include(0))
  ELEMENT: point.dodge.symmetric(position(bin.dot(g1_index*g1_sum)), split(case_ID_g1), transparency.interior(transparency."0.4"), transparency.exterior(transparency."1.0"),
    color.interior(color.grey), color.exterior(color.grey), size(size."6px"), shape.interior(shape.circle))
  ELEMENT: interval(position(region.confi.mean(g1_index*g1_sum, alpha(0.95))), shape(shape.ibeam), size(size.".2in"))
  ELEMENT: point(position(summary.median(g1_index*g1_sum)), color.interior(color.blue), color.exterior(color.blue),
    transparency.interior(transparency."0.4"), transparency.exterior(transparency."0.4"), size(size.small), shape.interior(shape.line))
  ELEMENT: point(position(summary.mean(g1_index*g1_sum)), color.interior(color.red), color.exterior(color.red),
    transparency.interior(transparency."0.4"), transparency.exterior(transparency."0.4"), size(size.medium), shape.interior(shape.line))
  GRAPH: end()

  GRAPH: begin(origin(51%, 10%), scale(40%, 75%))
  GUIDE: axis(dim(1), label("Within-Subject Factor"))
  GUIDE: axis(dim(1), label("BS-factor level 2"), opposite(), ticks(null()))
  GUIDE: axis(dim(2))
  SCALE: cat(dim(1))
  SCALE: linear(dim(2), include(0))
  ELEMENT: point.dodge.symmetric(position(bin.dot(g2_index*g2_sum)), split(case_ID_g2), transparency.interior(transparency."0.4"), transparency.exterior(transparency."1.0"),
    color.interior(color.grey), color.exterior(color.grey), size(size."6px"), shape.interior(shape.circle))
  ELEMENT: interval(position(region.confi.mean(g2_index*g2_sum, alpha(0.95))), shape(shape.ibeam), size(size.".2in"))
  ELEMENT: point(position(summary.median(g2_index*g2_sum)), color.interior(color.blue), color.exterior(color.blue),
    transparency.interior(transparency."0.4"), transparency.exterior(transparency."0.4"), size(size.small), shape.interior(shape.line))
  ELEMENT: point(position(summary.mean(g2_index*g2_sum)), color.interior(color.red), color.exterior(color.red),
    transparency.interior(transparency."0.4"), transparency.exterior(transparency."0.4"), size(size.medium), shape.interior(shape.line))
  GRAPH: end()
END GPL.


* -----------------------------------------------------------
    MEANS, STANDARD DEVIATIONS & MEDIANS
* -----------------------------------------------------------.
* Create help variable 'case_ID' for individual plots.
COMPUTE case_ID=$CASENUM.
EXECUTE.

* Create graph.
GGRAPH
  /GRAPHDATASET NAME="DATA_g1" VARIABLES=MEAN(ws_1) MEAN(ws_2) MEAN(ws_3) MEAN(ws_4) case_ID MISSING=LISTWISE 
    REPORTMISSING=NO DATAFILTER=bs_1(VALUES=1) TRANSFORM=VARSTOCASES(SUMMARY="g1_sum" INDEX="g1_index")
  /GRAPHDATASET NAME="DATA_g2" VARIABLES=MEAN(ws_1) MEAN(ws_2) MEAN(ws_3) MEAN(ws_4) case_ID MISSING=LISTWISE 
    REPORTMISSING=NO DATAFILTER=bs_1(VALUES=2) TRANSFORM=VARSTOCASES(SUMMARY="g2_sum" INDEX="g2_index")
  /GRAPHSPEC SOURCE=INLINE
  inlinetemplate="<setStyle subtype='simple' type='scatter'><style symbol='line' stroke-width='3pt' glyph-angle='90'/></setStyle>"
  /FITLINE TOTAL=NO SUBGROUP=NO
  /GRIDLINES XAXIS=NO YAXIS=NO.
BEGIN GPL
  SOURCE: s_g1=userSource(id("DATA_g1"))
  DATA: g1_sum=col(source(s_g1), name("g1_sum"))
  DATA: g1_index=col(source(s_g1), name("g1_index"), unit.category())
  DATA: case_ID_g1=col(source(s_g1), name("case_ID"), unit.category())
  SOURCE: s_g2=userSource(id("DATA_g2"))
  DATA: g2_sum=col(source(s_g2), name("g2_sum"))
  DATA: g2_index=col(source(s_g2), name("g2_index"), unit.category())
  DATA: case_ID_g2=col(source(s_g2), name("case_ID"), unit.category())
  
  GRAPH: begin(origin(10%, 10%), scale(40%, 75%))
  GUIDE: axis(dim(1), label("Within-Subject Factor"))
  GUIDE: axis(dim(1), label("BS-factor level 1"), opposite(), ticks(null()))
  GUIDE: axis(dim(2), label("MEASURE"))
  SCALE: cat(dim(1))
  SCALE: linear(dim(2), include(0))
  ELEMENT: point.dodge.symmetric(position(bin.dot(g1_index*g1_sum)), split(case_ID_g1), transparency.interior(transparency."0.4"), transparency.exterior(transparency."1.0"),
    color.interior(color.grey), color.exterior(color.grey), size(size."6px"), shape.interior(shape.circle))
  ELEMENT: interval(position(region.spread.sd(g1_index*g1_sum)), shape(shape.ibeam), size(size.".2in"))
  ELEMENT: point(position(summary.median(g1_index*g1_sum)), color.interior(color.blue), color.exterior(color.blue),
    transparency.interior(transparency."0.4"), transparency.exterior(transparency."0.4"), size(size.small), shape.interior(shape.line))
  ELEMENT: point(position(summary.mean(g1_index*g1_sum)), color.interior(color.red), color.exterior(color.red),
    transparency.interior(transparency."0.4"), transparency.exterior(transparency."0.4"), size(size.medium), shape.interior(shape.line))
  GRAPH: end()

  GRAPH: begin(origin(51%, 10%), scale(40%, 75%))
  GUIDE: axis(dim(1), label("Within-Subject Factor"))
  GUIDE: axis(dim(1), label("BS-factor level 2"), opposite(), ticks(null()))
  GUIDE: axis(dim(2))
  SCALE: cat(dim(1))
  SCALE: linear(dim(2), include(0))
  ELEMENT: point.dodge.symmetric(position(bin.dot(g2_index*g2_sum)), split(case_ID_g2), transparency.interior(transparency."0.4"), transparency.exterior(transparency."1.0"),
    color.interior(color.grey), color.exterior(color.grey), size(size."6px"), shape.interior(shape.circle))
  ELEMENT: interval(position(region.spread.sd(g2_index*g2_sum)), shape(shape.ibeam), size(size.".2in"))
  ELEMENT: point(position(summary.median(g2_index*g2_sum)), color.interior(color.blue), color.exterior(color.blue),
    transparency.interior(transparency."0.4"), transparency.exterior(transparency."0.4"), size(size.small), shape.interior(shape.line))
  ELEMENT: point(position(summary.mean(g2_index*g2_sum)), color.interior(color.red), color.exterior(color.red),
    transparency.interior(transparency."0.4"), transparency.exterior(transparency."0.4"), size(size.medium), shape.interior(shape.line))
  GRAPH: end()
END GPL.
