# Supplementary material for: Raw Data Visualization for Common Factorial Designs Using SPSS: A Syntax Collection and Tutorial
Source: Front Psychol. 2022 Mar 30;13:808469. doi: 10.3389/fpsyg.2022.808469 (PMC9005633; doi:10.3389/fpsyg.2022.808469)
Supplement: Supplementary file 2 [file Data_Sheet_1.ZIP › Syntax_WS-Design_1-Factor__connected/WS-Design_1-factor_2-levels_BOX-plot__raw-dots-CONNECTED.sps]

* Encoding: UTF-8.
* ========================================
    BOX PLOT  |  ONE FACTOR (WITHIN-SUBJECT; 2 LEVELS)
* ========================================.


* -----------------------------------------------------------
    STANDARD box plot
* -----------------------------------------------------------.
* Create help variable 'case_ID' for individual line plots.
COMPUTE case_ID=$CASENUM.
EXECUTE.

* Create graph.
GGRAPH
   /GRAPHDATASET NAME="DATA" VARIABLES=MEAN(ws_1) MEAN(ws_2) case_ID MISSING=LISTWISE REPORTMISSING=NO
    TRANSFORM=VARSTOCASES(SUMMARY="DATA_sum" INDEX="DATA_index")
  /GRAPHSPEC SOURCE=INLINE
  /FITLINE TOTAL=NO SUBGROUP=NO
  /GRIDLINES XAXIS=NO YAXIS=NO.
BEGIN GPL
  SOURCE: s_data=userSource(id("DATA"))
  DATA: DATA_sum=col(source(s_data), name("DATA_sum"))
  DATA: DATA_index=col(source(s_data), name("DATA_index"), unit.category())
  DATA: case_ID=col(source(s_data), name("case_ID"), unit.category())
  GUIDE: axis(dim(1), label("Within-Subject Factor"))
  GUIDE: axis(dim(2), label("MEASURE"))
  SCALE: cat(dim(1))
  SCALE: linear(dim(2))
  ELEMENT: schema(position(bin.quantile.letter(DATA_index*DATA_sum)), color.interior(color.white))
  ELEMENT: point.dodge.symmetric(position(bin.dot(DATA_index*DATA_sum)), transparency.interior(transparency."0.4"), transparency.exterior(transparency."1.0"),
    color.interior(color.grey), color.exterior(color.grey), size(size."6px"), shape.interior(shape.circle))
  ELEMENT: line(position(DATA_index*DATA_sum), color(color.grey), size(size."1px"), split(case_ID), missing.wings(), transparency(transparency."0.4"))
END GPL.


* -----------------------------------------------------------
    STANDARD box plot + MEANS (not connected)
* -----------------------------------------------------------.
* Create help variable 'case_ID' for individual line plots.
COMPUTE case_ID=$CASENUM.
EXECUTE.

* Create graph.
GGRAPH
   /GRAPHDATASET NAME="DATA" VARIABLES=MEAN(ws_1) MEAN(ws_2) case_ID MISSING=LISTWISE REPORTMISSING=NO
    TRANSFORM=VARSTOCASES(SUMMARY="DATA_sum" INDEX="DATA_index")
  /GRAPHSPEC SOURCE=INLINE
  inlinetemplate="<setStyle subtype='simple' type='scatter'><style symbol='line' stroke-width='3pt' glyph-angle='90'/></setStyle>"
  /FITLINE TOTAL=NO SUBGROUP=NO
  /GRIDLINES XAXIS=NO YAXIS=NO.
BEGIN GPL
  SOURCE: s_data=userSource(id("DATA"))
  DATA: DATA_sum=col(source(s_data), name("DATA_sum"))
  DATA: DATA_index=col(source(s_data), name("DATA_index"), unit.category())
  DATA: case_ID=col(source(s_data), name("case_ID"), unit.category())
  GUIDE: axis(dim(1), label("Within-Subject Factor"))
  GUIDE: axis(dim(2), label("MEASURE"))
  SCALE: cat(dim(1))
  SCALE: linear(dim(2))
  ELEMENT: schema(position(bin.quantile.letter(DATA_index*DATA_sum)), color.interior(color.white))
  ELEMENT: point.dodge.symmetric(position(bin.dot(DATA_index*DATA_sum)), transparency.interior(transparency."0.4"), transparency.exterior(transparency."1.0"),
    color.interior(color.grey), color.exterior(color.grey), size(size."6px"), shape.interior(shape.circle))
  ELEMENT: line(position(DATA_index*DATA_sum), color(color.grey), size(size."1px"), split(case_ID), missing.wings(), transparency(transparency."0.4"))
  ELEMENT: point(position(summary.mean(DATA_index*DATA_sum)), color.interior(color.red), color.exterior(color.red), transparency.interior(transparency."0.4"),
    transparency.exterior(transparency."0.4"), size(size.medium), shape.interior(shape.line))
END GPL.


* -----------------------------------------------------------
    STANDARD box plot + MEANS (connected)
* -----------------------------------------------------------.
* Create help variable 'case_ID' for individual line plots.
COMPUTE case_ID=$CASENUM.
EXECUTE.

* Create graph.
GGRAPH
   /GRAPHDATASET NAME="DATA" VARIABLES=MEAN(ws_1) MEAN(ws_2) case_ID MISSING=LISTWISE REPORTMISSING=NO
    TRANSFORM=VARSTOCASES(SUMMARY="DATA_sum" INDEX="DATA_index")
  /GRAPHSPEC SOURCE=INLINE
  inlinetemplate="<setStyle subtype='simple' type='scatter'><style symbol='line' stroke-width='3pt' glyph-angle='90'/></setStyle>"
  /FITLINE TOTAL=NO SUBGROUP=NO
  /GRIDLINES XAXIS=NO YAXIS=NO.
BEGIN GPL
  SOURCE: s_data=userSource(id("DATA"))
  DATA: DATA_sum=col(source(s_data), name("DATA_sum"))
  DATA: DATA_index=col(source(s_data), name("DATA_index"), unit.category())
  DATA: case_ID=col(source(s_data), name("case_ID"), unit.category())
  GUIDE: axis(dim(1), label("Within-Subject Factor"))
  GUIDE: axis(dim(2), label("MEASURE"))
  SCALE: cat(dim(1))
  SCALE: linear(dim(2))
  ELEMENT: schema(position(bin.quantile.letter(DATA_index*DATA_sum)), color.interior(color.white))
  ELEMENT: point.dodge.symmetric(position(bin.dot(DATA_index*DATA_sum)), transparency.interior(transparency."0.4"), transparency.exterior(transparency."1.0"),
    color.interior(color.grey), color.exterior(color.grey), size(size."6px"), shape.interior(shape.circle))
  ELEMENT: line(position(DATA_index*DATA_sum), color(color.grey), size(size."1px"), split(case_ID), missing.wings(), transparency(transparency."0.4"))
  ELEMENT: line(position(summary.mean(DATA_index*DATA_sum)), missing.wings(), size(size."2px"), shape(shape.solid))
  ELEMENT: point(position(summary.mean(DATA_index*DATA_sum)), color.interior(color.red), color.exterior(color.red), transparency.interior(transparency."0.4"),
    transparency.exterior(transparency."0.4"), size(size.medium), shape.interior(shape.line))
END GPL.
