# Supplementary material for: Raw Data Visualization for Common Factorial Designs Using SPSS: A Syntax Collection and Tutorial
Source: Front Psychol. 2022 Mar 30;13:808469. doi: 10.3389/fpsyg.2022.808469 (PMC9005633; doi:10.3389/fpsyg.2022.808469)
Supplement: Supplementary file 2 [file Data_Sheet_1.ZIP › Syntax_WS-Design_1-Factor__connected/WS-Design_1-factor_3-levels_LINE-plot__raw-dots-CONNECTED__with-Delta-connected.sps]

* Encoding: UTF-8.
* ========================================
    LINE PLOT  |  ONE FACTOR (WITHIN-SUBJECT; 3 LEVELS)
* ========================================.

* TWO PANEL GRAPHICS (see sections below for details).

* -----------------------------------------------------------
    MEANS & CONFIDENCE INTERVALS
* -----------------------------------------------------------.
* Create help variable 'case_ID' for individual line plots.
COMPUTE case_ID=$CASENUM.
EXECUTE.
* Write the differences between ws_2 (e.g. post-test) and ws_1 (e.g. pre-test) in variable 'diff_wsl2l1'
such that positive values indicate an increase from ws_1 to ws_2 (e.g. from pre- to post-test)
Similarly, write the differences between ws_3 (e.g. retention test) and ws_2 (e.g. post-test) in variable 'diff_wsl3l2).
COMPUTE diff_wsl2l1=ws_2 - ws_1.
EXECUTE.
COMPUTE diff_wsl3l2=ws_3 - ws_2.
EXECUTE.

* Create graph with two panels:
left panel: raw data and the three variable means + 95%-CI
right panel: raw difference scores, mean differences + 95%-CI.
GGRAPH
   /GRAPHDATASET NAME="DATA" VARIABLES=MEAN(ws_1) MEAN(ws_2) MEAN(ws_3) case_ID MISSING=LISTWISE REPORTMISSING=NO
    TRANSFORM=VARSTOCASES(SUMMARY="DATA_sum" INDEX="DATA_index")
   /GRAPHDATASET NAME="DIFF" VARIABLES=MEAN(diff_wsl2l1) MEAN(diff_wsl3l2) case_ID MISSING=LISTWISE REPORTMISSING=NO
    TRANSFORM=VARSTOCASES(SUMMARY="DIFF_sum" INDEX="DIFF_index")
  /GRAPHSPEC SOURCE=INLINE
    inlinetemplate="<setStyle subtype='simple' type='scatter'><style symbol='line' stroke-width='3pt' glyph-angle='90'/></setStyle>"
  /FITLINE TOTAL=NO SUBGROUP=NO
  /GRIDLINES XAXIS=NO YAXIS=NO.
BEGIN GPL
  SOURCE: s_data=userSource(id("DATA"))
  DATA: DATA_sum=col(source(s_data), name("DATA_sum"))
  DATA: DATA_index=col(source(s_data), name("DATA_index"), unit.category())
  DATA: case_ID=col(source(s_data), name("case_ID"), unit.category())
  SOURCE: s_diff=userSource(id("DIFF"))
  DATA: DIFF_sum=col(source(s_diff), name("DIFF_sum"))
  DATA: DIFF_index=col(source(s_diff), name("DIFF_index"), unit.category())
  DATA: DIFF_case_ID=col(source(s_diff), name("case_ID"), unit.category())
  
  GRAPH: begin(origin(10%, 3%), scale(50%, 80%))
  GUIDE: axis(dim(1), label("Within-Subject Factor"))
  GUIDE: axis(dim(2), label("MEASURE"))
  SCALE: cat(dim(1))
  SCALE: linear(dim(2))
  ELEMENT: point.dodge.symmetric(position(bin.dot(DATA_index*DATA_sum)), transparency.interior(transparency."0.4"), transparency.exterior(transparency."1.0"),
    color.interior(color.grey), color.exterior(color.grey), size(size."6px"), shape.interior(shape.circle))
  ELEMENT: line(position(DATA_index*DATA_sum), color(color.grey), size(size."1px"), split(case_ID), missing.wings(), transparency(transparency."0.4"))
  ELEMENT: interval(position(region.confi.mean(DATA_index*DATA_sum, alpha(0.95))), shape(shape.ibeam), size(size.".2in"))
  ELEMENT: line(position(summary.mean(DATA_index*DATA_sum)), missing.wings(), size(size."2px"), shape(shape.solid))
  ELEMENT: point(position(summary.mean(DATA_index*DATA_sum)), color.interior(color.red), color.exterior(color.red),
    transparency.interior(transparency."0.4"), transparency.exterior(transparency."0.4"), size(size.medium), shape.interior(shape.line))
  GRAPH: end()
  
  GRAPH: begin(origin(75%, 3%), scale(20%, 80%))
  GUIDE: axis(dim(2), label("Difference Scores"))
  GUIDE: form.line(position(*,0), size(size."1px"), shape(shape.solid), color(color.black))
  SCALE: cat(dim(1))
  SCALE: linear(dim(2))
  ELEMENT: point.dodge.symmetric(position(bin.dot(DIFF_index*DIFF_sum)), transparency.interior(transparency."0.4"), transparency.exterior(transparency."1.0"),
    color.interior(color.grey), color.exterior(color.grey), size(size."6px"), shape.interior(shape.circle))
  ELEMENT: line(position(DIFF_index*DIFF_sum), color(color.grey), size(size."1px"), split(DIFF_case_ID), missing.wings(), transparency(transparency."0.4"))
  ELEMENT: interval(position(region.confi.mean(DIFF_index*DIFF_sum, alpha(0.95))), shape(shape.ibeam), size(size.".2in"))
  ELEMENT: point(position(summary.mean(DIFF_index*DIFF_sum)), color.interior(color.red), color.exterior(color.red), transparency.interior(transparency."0.4"),
    transparency.exterior(transparency."0.4"), size(size.large), shape.interior(shape.line))
  GRAPH: end()
END GPL.


* -----------------------------------------------------------
    MEANS & STANDARD DEVIATIONS
* -----------------------------------------------------------.
* Create help variable 'case_ID' for individual line plots.
COMPUTE case_ID=$CASENUM.
EXECUTE.
* Write the differences between ws_2 (e.g. post-test) and ws_1 (e.g. pre-test) in variable 'diff_wsl2l1'
such that positive values indicate an increase from ws_1 to ws_2 (e.g. from pre- to post-test)
Similarly, write the differences between ws_3 (e.g. retention test) and ws_2 (e.g. post-test) in variable 'diff_wsl3l2).
COMPUTE diff_wsl2l1=ws_2 - ws_1.
EXECUTE.
COMPUTE diff_wsl3l2=ws_3 - ws_2.
EXECUTE.

* Create graph with two panels:
left panel: raw data and the three variable means + SD
right panel: raw difference scores, mean differences + SD.
GGRAPH
   /GRAPHDATASET NAME="DATA" VARIABLES=MEAN(ws_1) MEAN(ws_2) MEAN(ws_3) case_ID MISSING=LISTWISE REPORTMISSING=NO
    TRANSFORM=VARSTOCASES(SUMMARY="DATA_sum" INDEX="DATA_index")
   /GRAPHDATASET NAME="DIFF" VARIABLES=MEAN(diff_wsl2l1) MEAN(diff_wsl3l2) case_ID MISSING=LISTWISE REPORTMISSING=NO
    TRANSFORM=VARSTOCASES(SUMMARY="DIFF_sum" INDEX="DIFF_index")
  /GRAPHSPEC SOURCE=INLINE
    inlinetemplate="<setStyle subtype='simple' type='scatter'><style symbol='line' stroke-width='3pt' glyph-angle='90'/></setStyle>"
  /FITLINE TOTAL=NO SUBGROUP=NO
  /GRIDLINES XAXIS=NO YAXIS=NO.
BEGIN GPL
  SOURCE: s_data=userSource(id("DATA"))
  DATA: DATA_sum=col(source(s_data), name("DATA_sum"))
  DATA: DATA_index=col(source(s_data), name("DATA_index"), unit.category())
  DATA: case_ID=col(source(s_data), name("case_ID"), unit.category())
  SOURCE: s_diff=userSource(id("DIFF"))
  DATA: DIFF_sum=col(source(s_diff), name("DIFF_sum"))
  DATA: DIFF_index=col(source(s_diff), name("DIFF_index"), unit.category())
  DATA: DIFF_case_ID=col(source(s_diff), name("case_ID"), unit.category())

  GRAPH: begin(origin(10%, 3%), scale(50%, 80%))
  GUIDE: axis(dim(1), label("Within-Subject Factor"))
  GUIDE: axis(dim(2), label("MEASURE"))
  SCALE: cat(dim(1))
  SCALE: linear(dim(2))
  ELEMENT: point.dodge.symmetric(position(bin.dot(DATA_index*DATA_sum)), transparency.interior(transparency."0.4"), transparency.exterior(transparency."1.0"),
    color.interior(color.grey), color.exterior(color.grey), size(size."6px"), shape.interior(shape.circle))
  ELEMENT: line(position(DATA_index*DATA_sum), color(color.grey), size(size."1px"), split(case_ID), missing.wings(), transparency(transparency."0.4"))
  ELEMENT: interval(position(region.spread.sd(DATA_index*DATA_sum)), shape(shape.ibeam), size(size.".2in"))
  ELEMENT: line(position(summary.mean(DATA_index*DATA_sum)), missing.wings(), size(size."2px"), shape(shape.solid))
  ELEMENT: point(position(summary.mean(DATA_index*DATA_sum)), color.interior(color.red), color.exterior(color.red),
    transparency.interior(transparency."0.4"), transparency.exterior(transparency."0.4"), size(size.medium), shape.interior(shape.line))
  GRAPH: end()
  
  GRAPH: begin(origin(75%, 3%), scale(20%, 80%))
  GUIDE: axis(dim(2), label("Difference Scores"))
  GUIDE: form.line(position(*,0), size(size."1px"), shape(shape.solid), color(color.black))
  SCALE: cat(dim(1))
  SCALE: linear(dim(2))
  ELEMENT: point.dodge.symmetric(position(bin.dot(DIFF_index*DIFF_sum)), transparency.interior(transparency."0.4"), transparency.exterior(transparency."1.0"),
    color.interior(color.grey), color.exterior(color.grey), size(size."6px"), shape.interior(shape.circle))
  ELEMENT: line(position(DIFF_index*DIFF_sum), color(color.grey), size(size."1px"), split(DIFF_case_ID), missing.wings(), transparency(transparency."0.4"))
  ELEMENT: interval(position(region.spread.sd(DIFF_index*DIFF_sum)), shape(shape.ibeam), size(size.".2in"))
  ELEMENT: point(position(summary.mean(DIFF_index*DIFF_sum)), color.interior(color.red), color.exterior(color.red), transparency.interior(transparency."0.4"),
    transparency.exterior(transparency."0.4"), size(size.large), shape.interior(shape.line))
  GRAPH: end()
END GPL.


* -----------------------------------------------------------
    MEANS only
* -----------------------------------------------------------.
* Create help variable 'case_ID' for individual line plots.
COMPUTE case_ID=$CASENUM.
EXECUTE.
* Write the differences between ws_2 (e.g. post-test) and ws_1 (e.g. pre-test) in variable 'diff_wsl2l1'
such that positive values indicate an increase from ws_1 to ws_2 (e.g. from pre- to post-test)
Similarly, write the differences between ws_3 (e.g. retention test) and ws_2 (e.g. post-test) in variable 'diff_wsl3l2).
COMPUTE diff_wsl2l1=ws_2 - ws_1.
EXECUTE.
COMPUTE diff_wsl3l2=ws_3 - ws_2.
EXECUTE.

* Create graph with two panels:
left panel: raw data and the three variable means
right panel: raw difference scores + mean differences.
GGRAPH
   /GRAPHDATASET NAME="DATA" VARIABLES=MEAN(ws_1) MEAN(ws_2) MEAN(ws_3) case_ID MISSING=LISTWISE REPORTMISSING=NO
    TRANSFORM=VARSTOCASES(SUMMARY="DATA_sum" INDEX="DATA_index")
   /GRAPHDATASET NAME="DIFF" VARIABLES=MEAN(diff_wsl2l1) MEAN(diff_wsl3l2) case_ID MISSING=LISTWISE REPORTMISSING=NO
    TRANSFORM=VARSTOCASES(SUMMARY="DIFF_sum" INDEX="DIFF_index")
  /GRAPHSPEC SOURCE=INLINE
    inlinetemplate="<setStyle subtype='simple' type='scatter'><style symbol='line' stroke-width='3pt' glyph-angle='90'/></setStyle>"
  /FITLINE TOTAL=NO SUBGROUP=NO
  /GRIDLINES XAXIS=NO YAXIS=NO.
BEGIN GPL
  SOURCE: s_data=userSource(id("DATA"))
  DATA: DATA_sum=col(source(s_data), name("DATA_sum"))
  DATA: DATA_index=col(source(s_data), name("DATA_index"), unit.category())
  DATA: case_ID=col(source(s_data), name("case_ID"), unit.category())
  SOURCE: s_diff=userSource(id("DIFF"))
  DATA: DIFF_sum=col(source(s_diff), name("DIFF_sum"))
  DATA: DIFF_index=col(source(s_diff), name("DIFF_index"), unit.category())
  DATA: DIFF_case_ID=col(source(s_diff), name("case_ID"), unit.category())

  GRAPH: begin(origin(10%, 3%), scale(50%, 80%))
  GUIDE: axis(dim(1), label("Within-Subject Factor"))
  GUIDE: axis(dim(2), label("MEASURE"))
  SCALE: cat(dim(1))
  SCALE: linear(dim(2))
  ELEMENT: point.dodge.symmetric(position(bin.dot(DATA_index*DATA_sum)), transparency.interior(transparency."0.4"), transparency.exterior(transparency."1.0"),
    color.interior(color.grey), color.exterior(color.grey), size(size."6px"), shape.interior(shape.circle))
  ELEMENT: line(position(DATA_index*DATA_sum), color(color.grey), size(size."1px"), split(case_ID), missing.wings(), transparency(transparency."0.4"))
  ELEMENT: line(position(summary.mean(DATA_index*DATA_sum)), missing.wings(), size(size."2px"), shape(shape.solid))
  ELEMENT: point(position(summary.mean(DATA_index*DATA_sum)), color.interior(color.red), color.exterior(color.red),
    transparency.interior(transparency."0.4"), transparency.exterior(transparency."0.4"), size(size.medium), shape.interior(shape.line))
  GRAPH: end()
  
  GRAPH: begin(origin(75%, 3%), scale(20%, 80%))
  GUIDE: axis(dim(2), label("Difference Scores"))
  GUIDE: form.line(position(*,0), size(size."1px"), shape(shape.solid), color(color.black))
  SCALE: cat(dim(1))
  SCALE: linear(dim(2))
  ELEMENT: point.dodge.symmetric(position(bin.dot(DIFF_index*DIFF_sum)), transparency.interior(transparency."0.4"), transparency.exterior(transparency."1.0"),
    color.interior(color.grey), color.exterior(color.grey), size(size."6px"), shape.interior(shape.circle))
  ELEMENT: line(position(DIFF_index*DIFF_sum), color(color.grey), size(size."1px"), split(DIFF_case_ID), missing.wings(), transparency(transparency."0.4"))
  ELEMENT: point(position(summary.mean(DIFF_index*DIFF_sum)), color.interior(color.red), color.exterior(color.red), transparency.interior(transparency."0.4"),
    transparency.exterior(transparency."0.4"), size(size.large), shape.interior(shape.line))
  GRAPH: end()
END GPL.


* -----------------------------------------------------------
    MEDIANS only
* -----------------------------------------------------------.
* Create help variable 'case_ID' for individual line plots.
COMPUTE case_ID=$CASENUM.
EXECUTE.
* Write the differences between ws_2 (e.g. post-test) and ws_1 (e.g. pre-test) in variable 'diff_wsl2l1'
such that positive values indicate an increase from ws_1 to ws_2 (e.g. from pre- to post-test)
Similarly, write the differences between ws_3 (e.g. retention test) and ws_2 (e.g. post-test) in variable 'diff_wsl3l2).
COMPUTE diff_wsl2l1=ws_2 - ws_1.
EXECUTE.
COMPUTE diff_wsl3l2=ws_3 - ws_2.
EXECUTE.

* Create graph with two panels:
left panel: raw data and the three variable medians
right panel: raw difference scores + median differences.
GGRAPH
   /GRAPHDATASET NAME="DATA" VARIABLES=MEAN(ws_1) MEAN(ws_2) MEAN(ws_3) case_ID MISSING=LISTWISE REPORTMISSING=NO
    TRANSFORM=VARSTOCASES(SUMMARY="DATA_sum" INDEX="DATA_index")
   /GRAPHDATASET NAME="DIFF" VARIABLES=MEAN(diff_wsl2l1) MEAN(diff_wsl3l2) case_ID MISSING=LISTWISE REPORTMISSING=NO
    TRANSFORM=VARSTOCASES(SUMMARY="DIFF_sum" INDEX="DIFF_index")
  /GRAPHSPEC SOURCE=INLINE
    inlinetemplate="<setStyle subtype='simple' type='scatter'><style symbol='line' stroke-width='3pt' glyph-angle='90'/></setStyle>"
  /FITLINE TOTAL=NO SUBGROUP=NO
  /GRIDLINES XAXIS=NO YAXIS=NO.
BEGIN GPL
  SOURCE: s_data=userSource(id("DATA"))
  DATA: DATA_sum=col(source(s_data), name("DATA_sum"))
  DATA: DATA_index=col(source(s_data), name("DATA_index"), unit.category())
  DATA: case_ID=col(source(s_data), name("case_ID"), unit.category())
  SOURCE: s_diff=userSource(id("DIFF"))
  DATA: DIFF_sum=col(source(s_diff), name("DIFF_sum"))
  DATA: DIFF_index=col(source(s_diff), name("DIFF_index"), unit.category())
  DATA: DIFF_case_ID=col(source(s_diff), name("case_ID"), unit.category())

  GRAPH: begin(origin(10%, 3%), scale(50%, 80%))
  GUIDE: axis(dim(1), label("Within-Subject Factor"))
  GUIDE: axis(dim(2), label("MEASURE"))
  SCALE: cat(dim(1))
  SCALE: linear(dim(2))
  ELEMENT: point.dodge.symmetric(position(bin.dot(DATA_index*DATA_sum)), transparency.interior(transparency."0.4"), transparency.exterior(transparency."1.0"),
    color.interior(color.grey), color.exterior(color.grey), size(size."6px"), shape.interior(shape.circle))
  ELEMENT: line(position(DATA_index*DATA_sum), color(color.grey), size(size."1px"), split(case_ID), missing.wings(), transparency(transparency."0.4"))
  ELEMENT: line(position(summary.median(DATA_index*DATA_sum)), missing.wings(), size(size."2px"), shape(shape.solid))
  ELEMENT: point(position(summary.median(DATA_index*DATA_sum)), color.interior(color.blue), color.exterior(color.blue),
    transparency.interior(transparency."0.4"), transparency.exterior(transparency."0.4"), size(size.medium), shape.interior(shape.line))
  GRAPH: end()
  
  GRAPH: begin(origin(75%, 3%), scale(20%, 80%))
  GUIDE: axis(dim(2), label("Difference Scores"))
  GUIDE: form.line(position(*,0), size(size."1px"), shape(shape.solid), color(color.black))
  SCALE: cat(dim(1))
  SCALE: linear(dim(2))
  ELEMENT: point.dodge.symmetric(position(bin.dot(DIFF_index*DIFF_sum)), transparency.interior(transparency."0.4"), transparency.exterior(transparency."1.0"),
    color.interior(color.grey), color.exterior(color.grey), size(size."6px"), shape.interior(shape.circle))
  ELEMENT: line(position(DIFF_index*DIFF_sum), color(color.grey), size(size."1px"), split(DIFF_case_ID), missing.wings(), transparency(transparency."0.4"))
  ELEMENT: point(position(summary.median(DIFF_index*DIFF_sum)), color.interior(color.blue), color.exterior(color.blue), transparency.interior(transparency."0.4"),
    transparency.exterior(transparency."0.4"), size(size.large), shape.interior(shape.line))
  GRAPH: end()
END GPL.


* -----------------------------------------------------------
    MEANS & MEDIANS
* -----------------------------------------------------------.
* Create help variable 'case_ID' for individual line plots.
COMPUTE case_ID=$CASENUM.
EXECUTE.
* Write the differences between ws_2 (e.g. post-test) and ws_1 (e.g. pre-test) in variable 'diff_wsl2l1'
such that positive values indicate an increase from ws_1 to ws_2 (e.g. from pre- to post-test)
Similarly, write the differences between ws_3 (e.g. retention test) and ws_2 (e.g. post-test) in variable 'diff_wsl3l2).
COMPUTE diff_wsl2l1=ws_2 - ws_1.
EXECUTE.
COMPUTE diff_wsl3l2=ws_3 - ws_2.
EXECUTE.

* Create graph with two panels:
* Create graph with two panels:
left panel: raw data and the three variable means + medians
right panel: raw difference scores + mean differences + median differences.
GGRAPH
   /GRAPHDATASET NAME="DATA" VARIABLES=MEAN(ws_1) MEAN(ws_2) MEAN(ws_3) case_ID MISSING=LISTWISE REPORTMISSING=NO
    TRANSFORM=VARSTOCASES(SUMMARY="DATA_sum" INDEX="DATA_index")
   /GRAPHDATASET NAME="DIFF" VARIABLES=MEAN(diff_wsl2l1) MEAN(diff_wsl3l2) case_ID MISSING=LISTWISE REPORTMISSING=NO
    TRANSFORM=VARSTOCASES(SUMMARY="DIFF_sum" INDEX="DIFF_index")
  /GRAPHSPEC SOURCE=INLINE
    inlinetemplate="<setStyle subtype='simple' type='scatter'><style symbol='line' stroke-width='3pt' glyph-angle='90'/></setStyle>"
  /FITLINE TOTAL=NO SUBGROUP=NO
  /GRIDLINES XAXIS=NO YAXIS=NO.
BEGIN GPL
  SOURCE: s_data=userSource(id("DATA"))
  DATA: DATA_sum=col(source(s_data), name("DATA_sum"))
  DATA: DATA_index=col(source(s_data), name("DATA_index"), unit.category())
  DATA: case_ID=col(source(s_data), name("case_ID"), unit.category())
  SOURCE: s_diff=userSource(id("DIFF"))
  DATA: DIFF_sum=col(source(s_diff), name("DIFF_sum"))
  DATA: DIFF_index=col(source(s_diff), name("DIFF_index"), unit.category())
  DATA: DIFF_case_ID=col(source(s_diff), name("case_ID"), unit.category())

  GRAPH: begin(origin(10%, 3%), scale(50%, 80%))
  GUIDE: axis(dim(1), label("Within-Subject Factor"))
  GUIDE: axis(dim(2), label("MEASURE"))
  SCALE: cat(dim(1))
  SCALE: linear(dim(2))
  ELEMENT: point.dodge.symmetric(position(bin.dot(DATA_index*DATA_sum)), transparency.interior(transparency."0.4"), transparency.exterior(transparency."1.0"),
    color.interior(color.grey), color.exterior(color.grey), size(size."6px"), shape.interior(shape.circle))
  ELEMENT: line(position(DATA_index*DATA_sum), color(color.grey), size(size."1px"), split(case_ID), missing.wings(), transparency(transparency."0.4"))
  ELEMENT: line(position(summary.mean(DATA_index*DATA_sum)), missing.wings(), size(size."2px"), shape(shape.solid))
  ELEMENT: point(position(summary.median(DATA_index*DATA_sum)), color.interior(color.blue), color.exterior(color.blue),
    transparency.interior(transparency."0.4"), transparency.exterior(transparency."0.4"), size(size.small), shape.interior(shape.line))
  ELEMENT: point(position(summary.mean(DATA_index*DATA_sum)), color.interior(color.red), color.exterior(color.red),
    transparency.interior(transparency."0.4"), transparency.exterior(transparency."0.4"), size(size.medium), shape.interior(shape.line))
  GRAPH: end()
  
  GRAPH: begin(origin(75%, 3%), scale(20%, 80%))
  GUIDE: axis(dim(2), label("Difference Scores"))
  GUIDE: form.line(position(*,0), size(size."1px"), shape(shape.solid), color(color.black))
  SCALE: cat(dim(1))
  SCALE: linear(dim(2))
  ELEMENT: point.dodge.symmetric(position(bin.dot(DIFF_index*DIFF_sum)), transparency.interior(transparency."0.4"), transparency.exterior(transparency."1.0"),
    color.interior(color.grey), color.exterior(color.grey), size(size."6px"), shape.interior(shape.circle))
  ELEMENT: line(position(DIFF_index*DIFF_sum), color(color.grey), size(size."1px"), split(DIFF_case_ID), missing.wings(), transparency(transparency."0.4"))
  ELEMENT: point(position(summary.median(DIFF_index*DIFF_sum)), color.interior(color.blue), color.exterior(color.blue), transparency.interior(transparency."0.4"),
    transparency.exterior(transparency."0.4"), size(size.medium), shape.interior(shape.line))
  ELEMENT: point(position(summary.mean(DIFF_index*DIFF_sum)), color.interior(color.red), color.exterior(color.red), transparency.interior(transparency."0.4"),
    transparency.exterior(transparency."0.4"), size(size.large), shape.interior(shape.line))
  GRAPH: end()
END GPL.


* -----------------------------------------------------------
    MEANS, CONFIDENCE INTERVALS & MEDIANS
* -----------------------------------------------------------.
* Create help variable 'case_ID' for individual line plots.
COMPUTE case_ID=$CASENUM.
EXECUTE.
* Write the differences between ws_2 (e.g. post-test) and ws_1 (e.g. pre-test) in variable 'diff_wsl2l1'
such that positive values indicate an increase from ws_1 to ws_2 (e.g. from pre- to post-test)
Similarly, write the differences between ws_3 (e.g. retention test) and ws_2 (e.g. post-test) in variable 'diff_wsl3l2).
COMPUTE diff_wsl2l1=ws_2 - ws_1.
EXECUTE.
COMPUTE diff_wsl3l2=ws_3 - ws_2.
EXECUTE.

* Create graph with two panels:
left panel: raw data and the three variable means + 95%-CI + medians
right panel: raw difference scores, mean differences + 95%-CI + medians.
GGRAPH
   /GRAPHDATASET NAME="DATA" VARIABLES=MEAN(ws_1) MEAN(ws_2) MEAN(ws_3) case_ID MISSING=LISTWISE REPORTMISSING=NO
    TRANSFORM=VARSTOCASES(SUMMARY="DATA_sum" INDEX="DATA_index")
   /GRAPHDATASET NAME="DIFF" VARIABLES=MEAN(diff_wsl2l1) MEAN(diff_wsl3l2) case_ID MISSING=LISTWISE REPORTMISSING=NO
    TRANSFORM=VARSTOCASES(SUMMARY="DIFF_sum" INDEX="DIFF_index")
  /GRAPHSPEC SOURCE=INLINE
    inlinetemplate="<setStyle subtype='simple' type='scatter'><style symbol='line' stroke-width='3pt' glyph-angle='90'/></setStyle>"
  /FITLINE TOTAL=NO SUBGROUP=NO
  /GRIDLINES XAXIS=NO YAXIS=NO.
BEGIN GPL
  SOURCE: s_data=userSource(id("DATA"))
  DATA: DATA_sum=col(source(s_data), name("DATA_sum"))
  DATA: DATA_index=col(source(s_data), name("DATA_index"), unit.category())
  DATA: case_ID=col(source(s_data), name("case_ID"), unit.category())
  SOURCE: s_diff=userSource(id("DIFF"))
  DATA: DIFF_sum=col(source(s_diff), name("DIFF_sum"))
  DATA: DIFF_index=col(source(s_diff), name("DIFF_index"), unit.category())
  DATA: DIFF_case_ID=col(source(s_diff), name("case_ID"), unit.category())

  GRAPH: begin(origin(10%, 3%), scale(50%, 80%))
  GUIDE: axis(dim(1), label("Within-Subject Factor"))
  GUIDE: axis(dim(2), label("MEASURE"))
  SCALE: cat(dim(1))
  SCALE: linear(dim(2))
  ELEMENT: point.dodge.symmetric(position(bin.dot(DATA_index*DATA_sum)), transparency.interior(transparency."0.4"), transparency.exterior(transparency."1.0"),
    color.interior(color.grey), color.exterior(color.grey), size(size."6px"), shape.interior(shape.circle))
  ELEMENT: line(position(DATA_index*DATA_sum), color(color.grey), size(size."1px"), split(case_ID), missing.wings(), transparency(transparency."0.4"))
  ELEMENT: interval(position(region.confi.mean(DATA_index*DATA_sum, alpha(0.95))), shape(shape.ibeam), size(size.".2in"))
  ELEMENT: line(position(summary.mean(DATA_index*DATA_sum)), missing.wings(), size(size."2px"), shape(shape.solid))
  ELEMENT: point(position(summary.median(DATA_index*DATA_sum)), color.interior(color.blue), color.exterior(color.blue),
    transparency.interior(transparency."0.4"), transparency.exterior(transparency."0.4"), size(size.small), shape.interior(shape.line))
  ELEMENT: point(position(summary.mean(DATA_index*DATA_sum)), color.interior(color.red), color.exterior(color.red),
    transparency.interior(transparency."0.4"), transparency.exterior(transparency."0.4"), size(size.medium), shape.interior(shape.line))
  GRAPH: end()
  
  GRAPH: begin(origin(75%, 3%), scale(20%, 80%))
  GUIDE: axis(dim(2), label("Difference Scores"))
  GUIDE: form.line(position(*,0), size(size."1px"), shape(shape.solid), color(color.black))
  SCALE: cat(dim(1))
  SCALE: linear(dim(2))
  ELEMENT: point.dodge.symmetric(position(bin.dot(DIFF_index*DIFF_sum)), transparency.interior(transparency."0.4"), transparency.exterior(transparency."1.0"),
    color.interior(color.grey), color.exterior(color.grey), size(size."6px"), shape.interior(shape.circle))
  ELEMENT: line(position(DIFF_index*DIFF_sum), color(color.grey), size(size."1px"), split(DIFF_case_ID), missing.wings(), transparency(transparency."0.4"))
  ELEMENT: interval(position(region.confi.mean(DIFF_index*DIFF_sum, alpha(0.95))), shape(shape.ibeam), size(size.".2in"))
  ELEMENT: point(position(summary.median(DIFF_index*DIFF_sum)), color.interior(color.blue), color.exterior(color.blue),
    transparency.interior(transparency."0.4"), transparency.exterior(transparency."0.4"), size(size.medium), shape.interior(shape.line))
  ELEMENT: point(position(summary.mean(DIFF_index*DIFF_sum)), color.interior(color.red), color.exterior(color.red),
    transparency.interior(transparency."0.4"), transparency.exterior(transparency."0.4"), size(size.large), shape.interior(shape.line))
  GRAPH: end()
END GPL.


* -----------------------------------------------------------
    MEANS, STANDARD DEVIATIONS & MEDIANS
* -----------------------------------------------------------.
* Create help variable 'case_ID' for individual line plots.
COMPUTE case_ID=$CASENUM.
EXECUTE.
* Write the differences between ws_2 (e.g. post-test) and ws_1 (e.g. pre-test) in variable 'diff_wsl2l1'
such that positive values indicate an increase from ws_1 to ws_2 (e.g. from pre- to post-test)
Similarly, write the differences between ws_3 (e.g. retention test) and ws_2 (e.g. post-test) in variable 'diff_wsl3l2).
COMPUTE diff_wsl2l1=ws_2 - ws_1.
EXECUTE.
COMPUTE diff_wsl3l2=ws_3 - ws_2.
EXECUTE.

* Create graph with two panels:
left panel: raw data and the three variable means + standard deviations + medians
right panel: raw difference scores, mean differences + standard deviations + medians.
GGRAPH
   /GRAPHDATASET NAME="DATA" VARIABLES=MEAN(ws_1) MEAN(ws_2) MEAN(ws_3) case_ID MISSING=LISTWISE REPORTMISSING=NO
    TRANSFORM=VARSTOCASES(SUMMARY="DATA_sum" INDEX="DATA_index")
   /GRAPHDATASET NAME="DIFF" VARIABLES=MEAN(diff_wsl2l1) MEAN(diff_wsl3l2) case_ID MISSING=LISTWISE REPORTMISSING=NO
    TRANSFORM=VARSTOCASES(SUMMARY="DIFF_sum" INDEX="DIFF_index")
  /GRAPHSPEC SOURCE=INLINE
    inlinetemplate="<setStyle subtype='simple' type='scatter'><style symbol='line' stroke-width='3pt' glyph-angle='90'/></setStyle>"
  /FITLINE TOTAL=NO SUBGROUP=NO
  /GRIDLINES XAXIS=NO YAXIS=NO.
BEGIN GPL
  SOURCE: s_data=userSource(id("DATA"))
  DATA: DATA_sum=col(source(s_data), name("DATA_sum"))
  DATA: DATA_index=col(source(s_data), name("DATA_index"), unit.category())
  DATA: case_ID=col(source(s_data), name("case_ID"), unit.category())
  SOURCE: s_diff=userSource(id("DIFF"))
  DATA: DIFF_sum=col(source(s_diff), name("DIFF_sum"))
  DATA: DIFF_index=col(source(s_diff), name("DIFF_index"), unit.category())
  DATA: DIFF_case_ID=col(source(s_diff), name("case_ID"), unit.category())

  GRAPH: begin(origin(10%, 3%), scale(50%, 80%))
  GUIDE: axis(dim(1), label("Within-Subject Factor"))
  GUIDE: axis(dim(2), label("MEASURE"))
  SCALE: cat(dim(1))
  SCALE: linear(dim(2))
  ELEMENT: point.dodge.symmetric(position(bin.dot(DATA_index*DATA_sum)), transparency.interior(transparency."0.4"), transparency.exterior(transparency."1.0"),
    color.interior(color.grey), color.exterior(color.grey), size(size."6px"), shape.interior(shape.circle))
  ELEMENT: line(position(DATA_index*DATA_sum), color(color.grey), size(size."1px"), split(case_ID), missing.wings(), transparency(transparency."0.4"))
  ELEMENT: interval(position(region.spread.sd(DATA_index*DATA_sum)), shape(shape.ibeam), size(size.".2in"))
  ELEMENT: line(position(summary.mean(DATA_index*DATA_sum)), missing.wings(), size(size."2px"), shape(shape.solid))
  ELEMENT: point(position(summary.median(DATA_index*DATA_sum)), color.interior(color.blue), color.exterior(color.blue),
    transparency.interior(transparency."0.4"), transparency.exterior(transparency."0.4"), size(size.small), shape.interior(shape.line))
  ELEMENT: point(position(summary.mean(DATA_index*DATA_sum)), color.interior(color.red), color.exterior(color.red),
    transparency.interior(transparency."0.4"), transparency.exterior(transparency."0.4"), size(size.medium), shape.interior(shape.line))
  GRAPH: end()
  
  GRAPH: begin(origin(75%, 3%), scale(20%, 80%))
  GUIDE: axis(dim(2), label("Difference Scores"))
  GUIDE: form.line(position(*,0), size(size."1px"), shape(shape.solid), color(color.black))
  SCALE: cat(dim(1))
  SCALE: linear(dim(2))
  ELEMENT: point.dodge.symmetric(position(bin.dot(DIFF_index*DIFF_sum)), transparency.interior(transparency."0.4"), transparency.exterior(transparency."1.0"),
    color.interior(color.grey), color.exterior(color.grey), size(size."6px"), shape.interior(shape.circle))
  ELEMENT: line(position(DIFF_index*DIFF_sum), color(color.grey), size(size."1px"), split(DIFF_case_ID), missing.wings(), transparency(transparency."0.4"))
  ELEMENT: interval(position(region.spread.sd(DIFF_index*DIFF_sum)), shape(shape.ibeam), size(size.".2in"))
  ELEMENT: point(position(summary.median(DIFF_index*DIFF_sum)), color.interior(color.blue), color.exterior(color.blue),
    transparency.interior(transparency."0.4"), transparency.exterior(transparency."0.4"), size(size.medium), shape.interior(shape.line))
  ELEMENT: point(position(summary.mean(DIFF_index*DIFF_sum)), color.interior(color.red), color.exterior(color.red),
    transparency.interior(transparency."0.4"), transparency.exterior(transparency."0.4"), size(size.large), shape.interior(shape.line))
  GRAPH: end()
END GPL.
