# Supplementary material for: Raw Data Visualization for Common Factorial Designs Using SPSS: A Syntax Collection and Tutorial
Source: Front Psychol. 2022 Mar 30;13:808469. doi: 10.3389/fpsyg.2022.808469 (PMC9005633; doi:10.3389/fpsyg.2022.808469)
Supplement: Supplementary file 2 [file Data_Sheet_1.ZIP › Syntax_WS-Design_1-Factor__not-connected/WS-Design_1-factor_5-levels_LINE-plot__raw-dots-NOT-connected.sps]

* Encoding: UTF-8.
* ========================================
    LINE PLOT  |  ONE FACTOR (WITHIN-SUBJECT; 5 LEVELS)
* ========================================.

* RAW DOTS NOT CONNECTED!

* -----------------------------------------------------------
    MEANS & CONFIDENCE INTERVALS
* -----------------------------------------------------------.
* Create help variable 'case_ID' for individual plots.
COMPUTE case_ID=$CASENUM.
EXECUTE.

* Create graph.
GGRAPH
   /GRAPHDATASET NAME="DATA" VARIABLES=MEAN(ws_1) MEAN(ws_2) MEAN(ws_3) MEAN(ws_4) MEAN(ws_5) case_ID MISSING=LISTWISE REPORTMISSING=NO
    TRANSFORM=VARSTOCASES(SUMMARY="DATA_sum" INDEX="DATA_index")
  /GRAPHSPEC SOURCE=INLINE
  inlinetemplate="<setStyle subtype='simple' type='scatter'><style symbol='line' stroke-width='3pt' glyph-angle='90'/></setStyle>"
  /FITLINE TOTAL=NO SUBGROUP=NO
  /GRIDLINES XAXIS=NO YAXIS=NO.
BEGIN GPL
  SOURCE: s_data=userSource(id("DATA"))
  DATA: DATA_sum=col(source(s_data), name("DATA_sum"))
  DATA: DATA_index=col(source(s_data), name("DATA_index"), unit.category())
  DATA: case_ID=col(source(s_data), name("case_ID"), unit.category())
  GUIDE: axis(dim(1), label("Within-Subject Factor"))
  GUIDE: axis(dim(2), label("MEASURE"))
  GUIDE: legend(aesthetic(aesthetic.color.interior), null())
  SCALE: cat(dim(1))
  SCALE: linear(dim(2), include(0))
  ELEMENT: point.dodge.symmetric(position(bin.dot(DATA_index*DATA_sum)), transparency.interior(transparency."0.4"), transparency.exterior(transparency."1.0"),
    color.interior(color.grey), color.exterior(color.grey), size(size."6px"), shape.interior(shape.circle))
  ELEMENT: interval(position(region.confi.mean(DATA_index*DATA_sum, alpha(0.95))), shape(shape.ibeam), size(size.".2in"))
  ELEMENT: line(position(summary.mean(DATA_index*DATA_sum)), missing.wings(), size(size."2px"), shape(shape.solid))
  ELEMENT: point(position(summary.mean(DATA_index*DATA_sum)), color.interior(color.red), color.exterior(color.red),
    transparency.interior(transparency."0.4"), transparency.exterior(transparency."0.4"), size(size.medium), shape.interior(shape.line))
END GPL.


* -----------------------------------------------------------
    MEANS & STANDARD DEVIATIONS
* -----------------------------------------------------------.
* Create help variable 'case_ID' for individual plots.
COMPUTE case_ID=$CASENUM.
EXECUTE.

* Create graph.
GGRAPH
   /GRAPHDATASET NAME="DATA" VARIABLES=MEAN(ws_1) MEAN(ws_2) MEAN(ws_3) MEAN(ws_4) MEAN(ws_5) case_ID MISSING=LISTWISE REPORTMISSING=NO
    TRANSFORM=VARSTOCASES(SUMMARY="DATA_sum" INDEX="DATA_index")
  /GRAPHSPEC SOURCE=INLINE
  inlinetemplate="<setStyle subtype='simple' type='scatter'><style symbol='line' stroke-width='3pt' glyph-angle='90'/></setStyle>"
  /FITLINE TOTAL=NO SUBGROUP=NO
  /GRIDLINES XAXIS=NO YAXIS=NO.
BEGIN GPL
  SOURCE: s_data=userSource(id("DATA"))
  DATA: DATA_sum=col(source(s_data), name("DATA_sum"))
  DATA: DATA_index=col(source(s_data), name("DATA_index"), unit.category())
  DATA: case_ID=col(source(s_data), name("case_ID"), unit.category())
  GUIDE: axis(dim(1), label("Within-Subject Factor"))
  GUIDE: axis(dim(2), label("MEASURE"))
  GUIDE: legend(aesthetic(aesthetic.color.interior), null())
  SCALE: cat(dim(1))
  SCALE: linear(dim(2), include(0))
  ELEMENT: point.dodge.symmetric(position(bin.dot(DATA_index*DATA_sum)), transparency.interior(transparency."0.4"), transparency.exterior(transparency."1.0"),
    color.interior(color.grey), color.exterior(color.grey), size(size."6px"), shape.interior(shape.circle))
  ELEMENT: interval(position(region.spread.sd(DATA_index*DATA_sum)), shape(shape.ibeam), size(size.".2in"))
  ELEMENT: line(position(summary.mean(DATA_index*DATA_sum)), missing.wings(), size(size."2px"), shape(shape.solid))
  ELEMENT: point(position(summary.mean(DATA_index*DATA_sum)), color.interior(color.red), color.exterior(color.red),
    transparency.interior(transparency."0.4"), transparency.exterior(transparency."0.4"), size(size.medium), shape.interior(shape.line))
END GPL.


* -----------------------------------------------------------
    MEANS only
* -----------------------------------------------------------.
* Create help variable 'case_ID' for individual plots.
COMPUTE case_ID=$CASENUM.
EXECUTE.

* Create graph.
GGRAPH
   /GRAPHDATASET NAME="DATA" VARIABLES=MEAN(ws_1) MEAN(ws_2) MEAN(ws_3) MEAN(ws_4) MEAN(ws_5) case_ID MISSING=LISTWISE REPORTMISSING=NO
    TRANSFORM=VARSTOCASES(SUMMARY="DATA_sum" INDEX="DATA_index")
  /GRAPHSPEC SOURCE=INLINE
  inlinetemplate="<setStyle subtype='simple' type='scatter'><style symbol='line' stroke-width='3pt' glyph-angle='90'/></setStyle>"
  /FITLINE TOTAL=NO SUBGROUP=NO
  /GRIDLINES XAXIS=NO YAXIS=NO.
BEGIN GPL
  SOURCE: s_data=userSource(id("DATA"))
  DATA: DATA_sum=col(source(s_data), name("DATA_sum"))
  DATA: DATA_index=col(source(s_data), name("DATA_index"), unit.category())
  DATA: case_ID=col(source(s_data), name("case_ID"), unit.category())
  GUIDE: axis(dim(1), label("Within-Subject Factor"))
  GUIDE: axis(dim(2), label("MEASURE"))
  GUIDE: legend(aesthetic(aesthetic.color.interior), null())
  SCALE: cat(dim(1))
  SCALE: linear(dim(2), include(0))
  ELEMENT: point.dodge.symmetric(position(bin.dot(DATA_index*DATA_sum)), transparency.interior(transparency."0.4"), transparency.exterior(transparency."1.0"),
    color.interior(color.grey), color.exterior(color.grey), size(size."6px"), shape.interior(shape.circle))
  ELEMENT: line(position(summary.mean(DATA_index*DATA_sum)), missing.wings(), size(size."2px"), shape(shape.solid))
  ELEMENT: point(position(summary.mean(DATA_index*DATA_sum)), color.interior(color.red), color.exterior(color.red),
    transparency.interior(transparency."0.4"), transparency.exterior(transparency."0.4"), size(size.medium), shape.interior(shape.line))
END GPL.


* -----------------------------------------------------------
    MEDIANS only
* -----------------------------------------------------------.
* Create help variable 'case_ID' for individual plots.
COMPUTE case_ID=$CASENUM.
EXECUTE.

* Create graph.
GGRAPH
   /GRAPHDATASET NAME="DATA" VARIABLES=MEAN(ws_1) MEAN(ws_2) MEAN(ws_3) MEAN(ws_4) MEAN(ws_5) case_ID MISSING=LISTWISE REPORTMISSING=NO
    TRANSFORM=VARSTOCASES(SUMMARY="DATA_sum" INDEX="DATA_index")
  /GRAPHSPEC SOURCE=INLINE
  inlinetemplate="<setStyle subtype='simple' type='scatter'><style symbol='line' stroke-width='3pt' glyph-angle='90'/></setStyle>"
  /FITLINE TOTAL=NO SUBGROUP=NO
  /GRIDLINES XAXIS=NO YAXIS=NO.
BEGIN GPL
  SOURCE: s_data=userSource(id("DATA"))
  DATA: DATA_sum=col(source(s_data), name("DATA_sum"))
  DATA: DATA_index=col(source(s_data), name("DATA_index"), unit.category())
  DATA: case_ID=col(source(s_data), name("case_ID"), unit.category())
  GUIDE: axis(dim(1), label("Within-Subject Factor"))
  GUIDE: axis(dim(2), label("MEASURE"))
  GUIDE: legend(aesthetic(aesthetic.color.interior), null())
  SCALE: cat(dim(1))
  SCALE: linear(dim(2), include(0))
  ELEMENT: point.dodge.symmetric(position(bin.dot(DATA_index*DATA_sum)), transparency.interior(transparency."0.4"), transparency.exterior(transparency."1.0"),
    color.interior(color.grey), color.exterior(color.grey), size(size."6px"), shape.interior(shape.circle))
  ELEMENT: line(position(summary.median(DATA_index*DATA_sum)), missing.wings(), size(size."2px"), shape(shape.solid))
  ELEMENT: point(position(summary.median(DATA_index*DATA_sum)), color.interior(color.blue), color.exterior(color.blue),
    transparency.interior(transparency."0.4"), transparency.exterior(transparency."0.4"), size(size.medium), shape.interior(shape.line))
END GPL.


* -----------------------------------------------------------
    MEANS & MEDIANS
* -----------------------------------------------------------.
* Create help variable 'case_ID' for individual plots.
COMPUTE case_ID=$CASENUM.
EXECUTE.

* Create graph.
GGRAPH
   /GRAPHDATASET NAME="DATA" VARIABLES=MEAN(ws_1) MEAN(ws_2) MEAN(ws_3) MEAN(ws_4) MEAN(ws_5) case_ID MISSING=LISTWISE REPORTMISSING=NO
    TRANSFORM=VARSTOCASES(SUMMARY="DATA_sum" INDEX="DATA_index")
  /GRAPHSPEC SOURCE=INLINE
  inlinetemplate="<setStyle subtype='simple' type='scatter'><style symbol='line' stroke-width='3pt' glyph-angle='90'/></setStyle>"
  /FITLINE TOTAL=NO SUBGROUP=NO
  /GRIDLINES XAXIS=NO YAXIS=NO.
BEGIN GPL
  SOURCE: s_data=userSource(id("DATA"))
  DATA: DATA_sum=col(source(s_data), name("DATA_sum"))
  DATA: DATA_index=col(source(s_data), name("DATA_index"), unit.category())
  DATA: case_ID=col(source(s_data), name("case_ID"), unit.category())
  GUIDE: axis(dim(1), label("Within-Subject Factor"))
  GUIDE: axis(dim(2), label("MEASURE"))
  GUIDE: legend(aesthetic(aesthetic.color.interior), null())
  SCALE: cat(dim(1))
  SCALE: linear(dim(2), include(0))
  ELEMENT: point.dodge.symmetric(position(bin.dot(DATA_index*DATA_sum)), transparency.interior(transparency."0.4"), transparency.exterior(transparency."1.0"),
    color.interior(color.grey), color.exterior(color.grey), size(size."6px"), shape.interior(shape.circle))
  ELEMENT: line(position(summary.mean(DATA_index*DATA_sum)), missing.wings(), size(size."2px"), shape(shape.solid))
  ELEMENT: point(position(summary.median(DATA_index*DATA_sum)), color.interior(color.blue), color.exterior(color.blue),
    transparency.interior(transparency."0.4"), transparency.exterior(transparency."0.4"), size(size.small), shape.interior(shape.line))
  ELEMENT: point(position(summary.mean(DATA_index*DATA_sum)), color.interior(color.red), color.exterior(color.red),
    transparency.interior(transparency."0.4"), transparency.exterior(transparency."0.4"), size(size.medium), shape.interior(shape.line))
END GPL.


* -----------------------------------------------------------
    MEANS, CONFIDENCE INTERVALS & MEDIANS
* -----------------------------------------------------------.
* Create help variable 'case_ID' for individual plots.
COMPUTE case_ID=$CASENUM.
EXECUTE.

* Create graph.
GGRAPH
   /GRAPHDATASET NAME="DATA" VARIABLES=MEAN(ws_1) MEAN(ws_2) MEAN(ws_3) MEAN(ws_4) MEAN(ws_5) case_ID MISSING=LISTWISE REPORTMISSING=NO
    TRANSFORM=VARSTOCASES(SUMMARY="DATA_sum" INDEX="DATA_index")
  /GRAPHSPEC SOURCE=INLINE
  inlinetemplate="<setStyle subtype='simple' type='scatter'><style symbol='line' stroke-width='3pt' glyph-angle='90'/></setStyle>"
  /FITLINE TOTAL=NO SUBGROUP=NO
  /GRIDLINES XAXIS=NO YAXIS=NO.
BEGIN GPL
  SOURCE: s_data=userSource(id("DATA"))
  DATA: DATA_sum=col(source(s_data), name("DATA_sum"))
  DATA: DATA_index=col(source(s_data), name("DATA_index"), unit.category())
  DATA: case_ID=col(source(s_data), name("case_ID"), unit.category())
  GUIDE: axis(dim(1), label("Within-Subject Factor"))
  GUIDE: axis(dim(2), label("MEASURE"))
  GUIDE: legend(aesthetic(aesthetic.color.interior), null())
  SCALE: cat(dim(1))
  SCALE: linear(dim(2), include(0))
  ELEMENT: point.dodge.symmetric(position(bin.dot(DATA_index*DATA_sum)), transparency.interior(transparency."0.4"), transparency.exterior(transparency."1.0"),
    color.interior(color.grey), color.exterior(color.grey), size(size."6px"), shape.interior(shape.circle))
  ELEMENT: interval(position(region.confi.mean(DATA_index*DATA_sum, alpha(0.95))), shape(shape.ibeam), size(size.".2in"))
  ELEMENT: line(position(summary.mean(DATA_index*DATA_sum)), missing.wings(), size(size."2px"), shape(shape.solid))
  ELEMENT: point(position(summary.median(DATA_index*DATA_sum)), color.interior(color.blue), color.exterior(color.blue),
    transparency.interior(transparency."0.4"), transparency.exterior(transparency."0.4"), size(size.small), shape.interior(shape.line))
  ELEMENT: point(position(summary.mean(DATA_index*DATA_sum)), color.interior(color.red), color.exterior(color.red),
    transparency.interior(transparency."0.4"), transparency.exterior(transparency."0.4"), size(size.medium), shape.interior(shape.line))
END GPL.


* -----------------------------------------------------------
    MEANS, STANDARD DEVIATIONS & MEDIANS
* -----------------------------------------------------------.
* Create help variable 'case_ID' for individual plots.
COMPUTE case_ID=$CASENUM.
EXECUTE.

* Create graph.
GGRAPH
   /GRAPHDATASET NAME="DATA" VARIABLES=MEAN(ws_1) MEAN(ws_2) MEAN(ws_3) MEAN(ws_4) MEAN(ws_5) case_ID MISSING=LISTWISE REPORTMISSING=NO
    TRANSFORM=VARSTOCASES(SUMMARY="DATA_sum" INDEX="DATA_index")
  /GRAPHSPEC SOURCE=INLINE
  inlinetemplate="<setStyle subtype='simple' type='scatter'><style symbol='line' stroke-width='3pt' glyph-angle='90'/></setStyle>"
  /FITLINE TOTAL=NO SUBGROUP=NO
  /GRIDLINES XAXIS=NO YAXIS=NO.
BEGIN GPL
  SOURCE: s_data=userSource(id("DATA"))
  DATA: DATA_sum=col(source(s_data), name("DATA_sum"))
  DATA: DATA_index=col(source(s_data), name("DATA_index"), unit.category())
  DATA: case_ID=col(source(s_data), name("case_ID"), unit.category())
  GUIDE: axis(dim(1), label("Within-Subject Factor"))
  GUIDE: axis(dim(2), label("MEASURE"))
  GUIDE: legend(aesthetic(aesthetic.color.interior), null())
  SCALE: cat(dim(1))
  SCALE: linear(dim(2), include(0))
  ELEMENT: point.dodge.symmetric(position(bin.dot(DATA_index*DATA_sum)), transparency.interior(transparency."0.4"), transparency.exterior(transparency."1.0"),
    color.interior(color.grey), color.exterior(color.grey), size(size."6px"), shape.interior(shape.circle))
  ELEMENT: interval(position(region.spread.sd(DATA_index*DATA_sum)), shape(shape.ibeam), size(size.".2in"))
  ELEMENT: line(position(summary.mean(DATA_index*DATA_sum)), missing.wings(), size(size."2px"), shape(shape.solid))
  ELEMENT: point(position(summary.median(DATA_index*DATA_sum)), color.interior(color.blue), color.exterior(color.blue),
    transparency.interior(transparency."0.4"), transparency.exterior(transparency."0.4"), size(size.small), shape.interior(shape.line))
  ELEMENT: point(position(summary.mean(DATA_index*DATA_sum)), color.interior(color.red), color.exterior(color.red),
    transparency.interior(transparency."0.4"), transparency.exterior(transparency."0.4"), size(size.medium), shape.interior(shape.line))
END GPL.
