# Supplementary material for: Raw Data Visualization for Common Factorial Designs Using SPSS: A Syntax Collection and Tutorial
Source: Front Psychol. 2022 Mar 30;13:808469. doi: 10.3389/fpsyg.2022.808469 (PMC9005633; doi:10.3389/fpsyg.2022.808469)
Supplement: Supplementary file 2 [file Data_Sheet_1.ZIP › Syntax_WS-Design_2-Factors/WS-Design_2-factors_2-x-2_DOT-plot__raw-dots-CONNECTED__Delta-only.sps]

* Encoding: UTF-8.
* ========================================
    DOT PLOT  |  Only difference scores from a 2 (factor A) x 2 (factor B) WITHIN-SUBJECT DESIGN
* ========================================.


* -----------------------------------------------------------
    MEANS & CONFIDENCE INTERVALS
* -----------------------------------------------------------.
* Create help variable 'case_ID' for individual line plots.
COMPUTE case_ID=$CASENUM.
EXECUTE.
* Create variables for differences.
* Separately for levels of factor A (B2 minus B1).
COMPUTE diff_A1_B2B1 = A1_B2 - A1_B1.
EXECUTE.
COMPUTE diff_A2_B2B1 = A2_B2 - A2_B1.
EXECUTE.
* Separately for levels of factor B (A2 minus A1).
COMPUTE diff_B1_A2A1 = A2_B1 - A1_B1.
EXECUTE.
COMPUTE diff_B2_A2A1 = A2_B2 - A1_B2.
EXECUTE.

* Create graph.
GGRAPH
   /GRAPHDATASET NAME="p1_DATA" VARIABLES=MEAN(diff_A1_B2B1) MEAN(diff_A2_B2B1) case_ID MISSING=LISTWISE REPORTMISSING=NO
    TRANSFORM=VARSTOCASES(SUMMARY="p1_DATA_sum" INDEX="p1_DATA_index")
   /GRAPHDATASET NAME="p2_DATA" VARIABLES=MEAN(diff_B1_A2A1) MEAN(diff_B2_A2A1) case_ID MISSING=LISTWISE REPORTMISSING=NO
    TRANSFORM=VARSTOCASES(SUMMARY="p2_DATA_sum" INDEX="p2_DATA_index")
  /GRAPHSPEC SOURCE=INLINE
    inlinetemplate="<setStyle subtype='simple' type='scatter'><style symbol='line' stroke-width='3pt' glyph-angle='90'/></setStyle>"
  /FITLINE TOTAL=NO SUBGROUP=NO
  /GRIDLINES XAXIS=NO YAXIS=NO.
BEGIN GPL
  SOURCE: s_p1data=userSource(id("p1_DATA"))
  DATA: p1_DATA_sum=col(source(s_p1data), name("p1_DATA_sum"))
  DATA: p1_DATA_index=col(source(s_p1data), name("p1_DATA_index"), unit.category())
  DATA: p1_case_ID=col(source(s_p1data), name("case_ID"), unit.category())
  SOURCE: s_p2data=userSource(id("p2_DATA"))
  DATA: p2_DATA_sum=col(source(s_p2data), name("p2_DATA_sum"))
  DATA: p2_DATA_index=col(source(s_p2data), name("p2_DATA_index"), unit.category())
  DATA: p2_case_ID=col(source(s_p2data), name("case_ID"), unit.category())

  COMMENT: PANEL 1 left.
  GRAPH: begin(origin(10%, 3%), scale(38%, 80%))
  GUIDE: axis(dim(1), label("Factor A"))
  GUIDE: axis(dim(2), label("Difference B2-B1"))
  GUIDE: form.line(position(*, 0), shape(shape.solid), size(size."1px"))
  SCALE: cat(dim(1))
  SCALE: linear(dim(2), include(0))
  ELEMENT: point.dodge.symmetric(position(bin.dot(p1_DATA_index*p1_DATA_sum)), transparency.interior(transparency."0.4"), transparency.exterior(transparency."1.0"),
    color.interior(color.grey), color.exterior(color.grey), size(size."6px"), shape.interior(shape.circle))
  ELEMENT: line(position(p1_DATA_index*p1_DATA_sum), color(color.grey), size(size."1px"), split(p1_case_ID), missing.wings(), transparency(transparency."0.4"))
  ELEMENT: interval(position(region.confi.mean(p1_DATA_index*p1_DATA_sum, alpha(0.95))), color(color.black), shape(shape.ibeam), size(size.".2in"))
  ELEMENT: point(position(summary.mean(p1_DATA_index*p1_DATA_sum)), color.interior(color.red), color.exterior(color.red),
    transparency.interior(transparency."0.4"), transparency.exterior(transparency."0.4"), size(size.medium), shape.interior(shape.line))
  GRAPH: end()

  COMMENT: PANEL 2 right.
  GRAPH: begin(origin(60%, 3%), scale(38%, 80%))
  GUIDE: axis(dim(1), label("Factor B"))
  GUIDE: axis(dim(2), label("Difference A2-A1"))
  GUIDE: form.line(position(*, 0), shape(shape.solid), size(size."1px"))
  SCALE: cat(dim(1))
  SCALE: linear(dim(2), include(0))
  ELEMENT: point.dodge.symmetric(position(bin.dot(p2_DATA_index*p2_DATA_sum)), transparency.interior(transparency."0.4"), transparency.exterior(transparency."1.0"),
    color.interior(color.grey), color.exterior(color.grey), size(size."6px"), shape.interior(shape.circle))
  ELEMENT: line(position(p2_DATA_index*p2_DATA_sum), color(color.grey), size(size."1px"), split(p2_case_ID), missing.wings(), transparency(transparency."0.4"))
  ELEMENT: interval(position(region.confi.mean(p2_DATA_index*p2_DATA_sum, alpha(0.95))), color(color.black), shape(shape.ibeam), size(size.".2in"))
  ELEMENT: point(position(summary.mean(p2_DATA_index*p2_DATA_sum)), color.interior(color.red), color.exterior(color.red),
    transparency.interior(transparency."0.4"), transparency.exterior(transparency."0.4"), size(size.medium), shape.interior(shape.line))
  GRAPH: end()
END GPL.


* -----------------------------------------------------------
    MEANS & STANDARD DEVIATIONS
* -----------------------------------------------------------.
* Create help variable 'case_ID' for individual line plots.
COMPUTE case_ID=$CASENUM.
EXECUTE.
* Create variables for differences.
* Separately for levels of factor A (B2 minus B1).
COMPUTE diff_A1_B2B1 = A1_B2 - A1_B1.
EXECUTE.
COMPUTE diff_A2_B2B1 = A2_B2 - A2_B1.
EXECUTE.
* Separately for levels of factor B (A2 minus A1).
COMPUTE diff_B1_A2A1 = A2_B1 - A1_B1.
EXECUTE.
COMPUTE diff_B2_A2A1 = A2_B2 - A1_B2.
EXECUTE.

* Create graph.
GGRAPH
   /GRAPHDATASET NAME="p1_DATA" VARIABLES=MEAN(diff_A1_B2B1) MEAN(diff_A2_B2B1) case_ID MISSING=LISTWISE REPORTMISSING=NO
    TRANSFORM=VARSTOCASES(SUMMARY="p1_DATA_sum" INDEX="p1_DATA_index")
   /GRAPHDATASET NAME="p2_DATA" VARIABLES=MEAN(diff_B1_A2A1) MEAN(diff_B2_A2A1) case_ID MISSING=LISTWISE REPORTMISSING=NO
    TRANSFORM=VARSTOCASES(SUMMARY="p2_DATA_sum" INDEX="p2_DATA_index")
  /GRAPHSPEC SOURCE=INLINE
    inlinetemplate="<setStyle subtype='simple' type='scatter'><style symbol='line' stroke-width='3pt' glyph-angle='90'/></setStyle>"
  /FITLINE TOTAL=NO SUBGROUP=NO
  /GRIDLINES XAXIS=NO YAXIS=NO.
BEGIN GPL
  SOURCE: s_p1data=userSource(id("p1_DATA"))
  DATA: p1_DATA_sum=col(source(s_p1data), name("p1_DATA_sum"))
  DATA: p1_DATA_index=col(source(s_p1data), name("p1_DATA_index"), unit.category())
  DATA: p1_case_ID=col(source(s_p1data), name("case_ID"), unit.category())
  SOURCE: s_p2data=userSource(id("p2_DATA"))
  DATA: p2_DATA_sum=col(source(s_p2data), name("p2_DATA_sum"))
  DATA: p2_DATA_index=col(source(s_p2data), name("p2_DATA_index"), unit.category())
  DATA: p2_case_ID=col(source(s_p2data), name("case_ID"), unit.category())

  COMMENT: PANEL 1 left.
  GRAPH: begin(origin(10%, 3%), scale(38%, 80%))
  GUIDE: axis(dim(1), label("Factor A"))
  GUIDE: axis(dim(2), label("Difference B2-B1"))
  GUIDE: form.line(position(*, 0), shape(shape.solid), size(size."1px"))
  SCALE: cat(dim(1))
  SCALE: linear(dim(2), include(0))
  ELEMENT: point.dodge.symmetric(position(bin.dot(p1_DATA_index*p1_DATA_sum)), transparency.interior(transparency."0.4"), transparency.exterior(transparency."1.0"),
    color.interior(color.grey), color.exterior(color.grey), size(size."6px"), shape.interior(shape.circle))
  ELEMENT: line(position(p1_DATA_index*p1_DATA_sum), color(color.grey), size(size."1px"), split(p1_case_ID), missing.wings(), transparency(transparency."0.4"))
  ELEMENT: interval(position(region.spread.sd(p1_DATA_index*p1_DATA_sum)), color(color.black), shape(shape.ibeam), size(size.".2in"))
  ELEMENT: point(position(summary.mean(p1_DATA_index*p1_DATA_sum)), color.interior(color.red), color.exterior(color.red),
    transparency.interior(transparency."0.4"), transparency.exterior(transparency."0.4"), size(size.medium), shape.interior(shape.line))
  GRAPH: end()

  COMMENT: PANEL 2 right.
  GRAPH: begin(origin(60%, 3%), scale(38%, 80%))
  GUIDE: axis(dim(1), label("Factor B"))
  GUIDE: axis(dim(2), label("Difference A2-A1"))
  GUIDE: form.line(position(*, 0), shape(shape.solid), size(size."1px"))
  SCALE: cat(dim(1))
  SCALE: linear(dim(2), include(0))
  ELEMENT: point.dodge.symmetric(position(bin.dot(p2_DATA_index*p2_DATA_sum)), transparency.interior(transparency."0.4"), transparency.exterior(transparency."1.0"),
    color.interior(color.grey), color.exterior(color.grey), size(size."6px"), shape.interior(shape.circle))
  ELEMENT: line(position(p2_DATA_index*p2_DATA_sum), color(color.grey), size(size."1px"), split(p2_case_ID), missing.wings(), transparency(transparency."0.4"))
  ELEMENT: interval(position(region.spread.sd(p2_DATA_index*p2_DATA_sum)), color(color.black), shape(shape.ibeam), size(size.".2in"))
  ELEMENT: point(position(summary.mean(p2_DATA_index*p2_DATA_sum)), color.interior(color.red), color.exterior(color.red),
    transparency.interior(transparency."0.4"), transparency.exterior(transparency."0.4"), size(size.medium), shape.interior(shape.line))
  GRAPH: end()
END GPL.


* -----------------------------------------------------------
    MEANS only
* -----------------------------------------------------------.
* Create help variable 'case_ID' for individual line plots.
COMPUTE case_ID=$CASENUM.
EXECUTE.
* Create variables for differences.
* Separately for levels of factor A (B2 minus B1).
COMPUTE diff_A1_B2B1 = A1_B2 - A1_B1.
EXECUTE.
COMPUTE diff_A2_B2B1 = A2_B2 - A2_B1.
EXECUTE.
* Separately for levels of factor B (A2 minus A1).
COMPUTE diff_B1_A2A1 = A2_B1 - A1_B1.
EXECUTE.
COMPUTE diff_B2_A2A1 = A2_B2 - A1_B2.
EXECUTE.

* Create graph.
GGRAPH
   /GRAPHDATASET NAME="p1_DATA" VARIABLES=MEAN(diff_A1_B2B1) MEAN(diff_A2_B2B1) case_ID MISSING=LISTWISE REPORTMISSING=NO
    TRANSFORM=VARSTOCASES(SUMMARY="p1_DATA_sum" INDEX="p1_DATA_index")
   /GRAPHDATASET NAME="p2_DATA" VARIABLES=MEAN(diff_B1_A2A1) MEAN(diff_B2_A2A1) case_ID MISSING=LISTWISE REPORTMISSING=NO
    TRANSFORM=VARSTOCASES(SUMMARY="p2_DATA_sum" INDEX="p2_DATA_index")
  /GRAPHSPEC SOURCE=INLINE
    inlinetemplate="<setStyle subtype='simple' type='scatter'><style symbol='line' stroke-width='3pt' glyph-angle='90'/></setStyle>"
  /FITLINE TOTAL=NO SUBGROUP=NO
  /GRIDLINES XAXIS=NO YAXIS=NO.
BEGIN GPL
  SOURCE: s_p1data=userSource(id("p1_DATA"))
  DATA: p1_DATA_sum=col(source(s_p1data), name("p1_DATA_sum"))
  DATA: p1_DATA_index=col(source(s_p1data), name("p1_DATA_index"), unit.category())
  DATA: p1_case_ID=col(source(s_p1data), name("case_ID"), unit.category())
  SOURCE: s_p2data=userSource(id("p2_DATA"))
  DATA: p2_DATA_sum=col(source(s_p2data), name("p2_DATA_sum"))
  DATA: p2_DATA_index=col(source(s_p2data), name("p2_DATA_index"), unit.category())
  DATA: p2_case_ID=col(source(s_p2data), name("case_ID"), unit.category())

  COMMENT: PANEL 1 left.
  GRAPH: begin(origin(10%, 3%), scale(38%, 80%))
  GUIDE: axis(dim(1), label("Factor A"))
  GUIDE: axis(dim(2), label("Difference B2-B1"))
  GUIDE: form.line(position(*, 0), shape(shape.solid), size(size."1px"))
  SCALE: cat(dim(1))
  SCALE: linear(dim(2), include(0))
  ELEMENT: point.dodge.symmetric(position(bin.dot(p1_DATA_index*p1_DATA_sum)), transparency.interior(transparency."0.4"), transparency.exterior(transparency."1.0"),
    color.interior(color.grey), color.exterior(color.grey), size(size."6px"), shape.interior(shape.circle))
  ELEMENT: line(position(p1_DATA_index*p1_DATA_sum), color(color.grey), size(size."1px"), split(p1_case_ID), missing.wings(), transparency(transparency."0.4"))
  ELEMENT: point(position(summary.mean(p1_DATA_index*p1_DATA_sum)), color.interior(color.red), color.exterior(color.red),
    transparency.interior(transparency."0.4"), transparency.exterior(transparency."0.4"), size(size.medium), shape.interior(shape.line))
  GRAPH: end()

  COMMENT: PANEL 2 right.
  GRAPH: begin(origin(60%, 3%), scale(38%, 80%))
  GUIDE: axis(dim(1), label("Factor B"))
  GUIDE: axis(dim(2), label("Difference A2-A1"))
  GUIDE: form.line(position(*, 0), shape(shape.solid), size(size."1px"))
  SCALE: cat(dim(1))
  SCALE: linear(dim(2), include(0))
  ELEMENT: point.dodge.symmetric(position(bin.dot(p2_DATA_index*p2_DATA_sum)), transparency.interior(transparency."0.4"), transparency.exterior(transparency."1.0"),
    color.interior(color.grey), color.exterior(color.grey), size(size."6px"), shape.interior(shape.circle))
  ELEMENT: line(position(p2_DATA_index*p2_DATA_sum), color(color.grey), size(size."1px"), split(p2_case_ID), missing.wings(), transparency(transparency."0.4"))
  ELEMENT: point(position(summary.mean(p2_DATA_index*p2_DATA_sum)), color.interior(color.red), color.exterior(color.red),
    transparency.interior(transparency."0.4"), transparency.exterior(transparency."0.4"), size(size.medium), shape.interior(shape.line))
  GRAPH: end()
END GPL.


* -----------------------------------------------------------
    MEDIANS only
* -----------------------------------------------------------.
* Create help variable 'case_ID' for individual line plots.
COMPUTE case_ID=$CASENUM.
EXECUTE.
* Create variables for differences.
* Separately for levels of factor A (B2 minus B1).
COMPUTE diff_A1_B2B1 = A1_B2 - A1_B1.
EXECUTE.
COMPUTE diff_A2_B2B1 = A2_B2 - A2_B1.
EXECUTE.
* Separately for levels of factor B (A2 minus A1).
COMPUTE diff_B1_A2A1 = A2_B1 - A1_B1.
EXECUTE.
COMPUTE diff_B2_A2A1 = A2_B2 - A1_B2.
EXECUTE.

* Create graph.
GGRAPH
   /GRAPHDATASET NAME="p1_DATA" VARIABLES=MEAN(diff_A1_B2B1) MEAN(diff_A2_B2B1) case_ID MISSING=LISTWISE REPORTMISSING=NO
    TRANSFORM=VARSTOCASES(SUMMARY="p1_DATA_sum" INDEX="p1_DATA_index")
   /GRAPHDATASET NAME="p2_DATA" VARIABLES=MEAN(diff_B1_A2A1) MEAN(diff_B2_A2A1) case_ID MISSING=LISTWISE REPORTMISSING=NO
    TRANSFORM=VARSTOCASES(SUMMARY="p2_DATA_sum" INDEX="p2_DATA_index")
  /GRAPHSPEC SOURCE=INLINE
    inlinetemplate="<setStyle subtype='simple' type='scatter'><style symbol='line' stroke-width='3pt' glyph-angle='90'/></setStyle>"
  /FITLINE TOTAL=NO SUBGROUP=NO
  /GRIDLINES XAXIS=NO YAXIS=NO.
BEGIN GPL
  SOURCE: s_p1data=userSource(id("p1_DATA"))
  DATA: p1_DATA_sum=col(source(s_p1data), name("p1_DATA_sum"))
  DATA: p1_DATA_index=col(source(s_p1data), name("p1_DATA_index"), unit.category())
  DATA: p1_case_ID=col(source(s_p1data), name("case_ID"), unit.category())
  SOURCE: s_p2data=userSource(id("p2_DATA"))
  DATA: p2_DATA_sum=col(source(s_p2data), name("p2_DATA_sum"))
  DATA: p2_DATA_index=col(source(s_p2data), name("p2_DATA_index"), unit.category())
  DATA: p2_case_ID=col(source(s_p2data), name("case_ID"), unit.category())

  COMMENT: PANEL 1 left.
  GRAPH: begin(origin(10%, 3%), scale(38%, 80%))
  GUIDE: axis(dim(1), label("Factor A"))
  GUIDE: axis(dim(2), label("Difference B2-B1"))
  GUIDE: form.line(position(*, 0), shape(shape.solid), size(size."1px"))
  SCALE: cat(dim(1))
  SCALE: linear(dim(2), include(0))
  ELEMENT: point.dodge.symmetric(position(bin.dot(p1_DATA_index*p1_DATA_sum)), transparency.interior(transparency."0.4"), transparency.exterior(transparency."1.0"),
    color.interior(color.grey), color.exterior(color.grey), size(size."6px"), shape.interior(shape.circle))
  ELEMENT: line(position(p1_DATA_index*p1_DATA_sum), color(color.grey), size(size."1px"), split(p1_case_ID), missing.wings(), transparency(transparency."0.4"))
  ELEMENT: point(position(summary.median(p1_DATA_index*p1_DATA_sum)), color.interior(color.blue), color.exterior(color.blue),
    transparency.interior(transparency."0.4"), transparency.exterior(transparency."0.4"), size(size.medium), shape.interior(shape.line))
  GRAPH: end()

  COMMENT: PANEL 2 right.
  GRAPH: begin(origin(60%, 3%), scale(38%, 80%))
  GUIDE: axis(dim(1), label("Factor B"))
  GUIDE: axis(dim(2), label("Difference A2-A1"))
  GUIDE: form.line(position(*, 0), shape(shape.solid), size(size."1px"))
  SCALE: cat(dim(1))
  SCALE: linear(dim(2), include(0))
  ELEMENT: point.dodge.symmetric(position(bin.dot(p2_DATA_index*p2_DATA_sum)), transparency.interior(transparency."0.4"), transparency.exterior(transparency."1.0"),
    color.interior(color.grey), color.exterior(color.grey), size(size."6px"), shape.interior(shape.circle))
  ELEMENT: line(position(p2_DATA_index*p2_DATA_sum), color(color.grey), size(size."1px"), split(p2_case_ID), missing.wings(), transparency(transparency."0.4"))
  ELEMENT: point(position(summary.median(p2_DATA_index*p2_DATA_sum)), color.interior(color.blue), color.exterior(color.blue),
    transparency.interior(transparency."0.4"), transparency.exterior(transparency."0.4"), size(size.medium), shape.interior(shape.line))
  GRAPH: end()
END GPL.


* -----------------------------------------------------------
    MEANS & MEDIANS
* -----------------------------------------------------------.
* Create help variable 'case_ID' for individual plots.
COMPUTE case_ID=$CASENUM.
EXECUTE.
* Create variables for differences.
* Separately for levels of factor A (B2 minus B1).
COMPUTE diff_A1_B2B1 = A1_B2 - A1_B1.
EXECUTE.
COMPUTE diff_A2_B2B1 = A2_B2 - A2_B1.
EXECUTE.
* Separately for levels of factor B (A2 minus A1).
COMPUTE diff_B1_A2A1 = A2_B1 - A1_B1.
EXECUTE.
COMPUTE diff_B2_A2A1 = A2_B2 - A1_B2.
EXECUTE.

* Create graph.
GGRAPH
   /GRAPHDATASET NAME="p1_DATA" VARIABLES=MEAN(diff_A1_B2B1) MEAN(diff_A2_B2B1) case_ID MISSING=LISTWISE REPORTMISSING=NO
    TRANSFORM=VARSTOCASES(SUMMARY="p1_DATA_sum" INDEX="p1_DATA_index")
   /GRAPHDATASET NAME="p2_DATA" VARIABLES=MEAN(diff_B1_A2A1) MEAN(diff_B2_A2A1) case_ID MISSING=LISTWISE REPORTMISSING=NO
    TRANSFORM=VARSTOCASES(SUMMARY="p2_DATA_sum" INDEX="p2_DATA_index")
  /GRAPHSPEC SOURCE=INLINE
    inlinetemplate="<setStyle subtype='simple' type='scatter'><style symbol='line' stroke-width='3pt' glyph-angle='90'/></setStyle>"
  /FITLINE TOTAL=NO SUBGROUP=NO
  /GRIDLINES XAXIS=NO YAXIS=NO.
BEGIN GPL
  SOURCE: s_p1data=userSource(id("p1_DATA"))
  DATA: p1_DATA_sum=col(source(s_p1data), name("p1_DATA_sum"))
  DATA: p1_DATA_index=col(source(s_p1data), name("p1_DATA_index"), unit.category())
  DATA: p1_case_ID=col(source(s_p1data), name("case_ID"), unit.category())
  SOURCE: s_p2data=userSource(id("p2_DATA"))
  DATA: p2_DATA_sum=col(source(s_p2data), name("p2_DATA_sum"))
  DATA: p2_DATA_index=col(source(s_p2data), name("p2_DATA_index"), unit.category())
  DATA: p2_case_ID=col(source(s_p2data), name("case_ID"), unit.category())

  COMMENT: PANEL 1 left.
  GRAPH: begin(origin(10%, 3%), scale(38%, 80%))
  GUIDE: axis(dim(1), label("Factor A"))
  GUIDE: axis(dim(2), label("Difference B2-B1"))
  GUIDE: form.line(position(*, 0), shape(shape.solid), size(size."1px"))
  SCALE: cat(dim(1))
  SCALE: linear(dim(2), include(0))
  ELEMENT: point.dodge.symmetric(position(bin.dot(p1_DATA_index*p1_DATA_sum)), transparency.interior(transparency."0.4"), transparency.exterior(transparency."1.0"),
    color.interior(color.grey), color.exterior(color.grey), size(size."6px"), shape.interior(shape.circle))
  ELEMENT: line(position(p1_DATA_index*p1_DATA_sum), color(color.grey), size(size."1px"), split(p1_case_ID), missing.wings(), transparency(transparency."0.4"))
  ELEMENT: point(position(summary.median(p1_DATA_index*p1_DATA_sum)), color.interior(color.blue), color.exterior(color.blue),
    transparency.interior(transparency."0.4"), transparency.exterior(transparency."0.4"), size(size.medium), shape.interior(shape.line))
  ELEMENT: point(position(summary.mean(p1_DATA_index*p1_DATA_sum)), color.interior(color.red), color.exterior(color.red),
    transparency.interior(transparency."0.4"), transparency.exterior(transparency."0.4"), size(size.large), shape.interior(shape.line))
  GRAPH: end()

  COMMENT: PANEL 2 right.
  GRAPH: begin(origin(60%, 3%), scale(38%, 80%))
  GUIDE: axis(dim(1), label("Factor B"))
  GUIDE: axis(dim(2), label("Difference A2-A1"))
  GUIDE: form.line(position(*, 0), shape(shape.solid), size(size."1px"))
  SCALE: cat(dim(1))
  SCALE: linear(dim(2), include(0))
  ELEMENT: point.dodge.symmetric(position(bin.dot(p2_DATA_index*p2_DATA_sum)), transparency.interior(transparency."0.4"), transparency.exterior(transparency."1.0"),
    color.interior(color.grey), color.exterior(color.grey), size(size."6px"), shape.interior(shape.circle))
  ELEMENT: line(position(p2_DATA_index*p2_DATA_sum), color(color.grey), size(size."1px"), split(p2_case_ID), missing.wings(), transparency(transparency."0.4"))
  ELEMENT: point(position(summary.median(p2_DATA_index*p2_DATA_sum)), color.interior(color.blue), color.exterior(color.blue),
    transparency.interior(transparency."0.4"), transparency.exterior(transparency."0.4"), size(size.medium), shape.interior(shape.line))
  ELEMENT: point(position(summary.mean(p2_DATA_index*p2_DATA_sum)), color.interior(color.red), color.exterior(color.red),
    transparency.interior(transparency."0.4"), transparency.exterior(transparency."0.4"), size(size.large), shape.interior(shape.line))
  GRAPH: end()
END GPL.


* -----------------------------------------------------------
    MEANS, CONFIDENCE INTERVALS & MEDIANS
* -----------------------------------------------------------.
* Create help variable 'case_ID' for individual plots.
COMPUTE case_ID=$CASENUM.
EXECUTE.
* Create variables for differences.
* Separately for levels of factor A (B2 minus B1).
COMPUTE diff_A1_B2B1 = A1_B2 - A1_B1.
EXECUTE.
COMPUTE diff_A2_B2B1 = A2_B2 - A2_B1.
EXECUTE.
* Separately for levels of factor B (A2 minus A1).
COMPUTE diff_B1_A2A1 = A2_B1 - A1_B1.
EXECUTE.
COMPUTE diff_B2_A2A1 = A2_B2 - A1_B2.
EXECUTE.

* Create graph.
GGRAPH
   /GRAPHDATASET NAME="p1_DATA" VARIABLES=MEAN(diff_A1_B2B1) MEAN(diff_A2_B2B1) case_ID MISSING=LISTWISE REPORTMISSING=NO
    TRANSFORM=VARSTOCASES(SUMMARY="p1_DATA_sum" INDEX="p1_DATA_index")
   /GRAPHDATASET NAME="p2_DATA" VARIABLES=MEAN(diff_B1_A2A1) MEAN(diff_B2_A2A1) case_ID MISSING=LISTWISE REPORTMISSING=NO
    TRANSFORM=VARSTOCASES(SUMMARY="p2_DATA_sum" INDEX="p2_DATA_index")
  /GRAPHSPEC SOURCE=INLINE
    inlinetemplate="<setStyle subtype='simple' type='scatter'><style symbol='line' stroke-width='3pt' glyph-angle='90'/></setStyle>"
  /FITLINE TOTAL=NO SUBGROUP=NO
  /GRIDLINES XAXIS=NO YAXIS=NO.
BEGIN GPL
  SOURCE: s_p1data=userSource(id("p1_DATA"))
  DATA: p1_DATA_sum=col(source(s_p1data), name("p1_DATA_sum"))
  DATA: p1_DATA_index=col(source(s_p1data), name("p1_DATA_index"), unit.category())
  DATA: p1_case_ID=col(source(s_p1data), name("case_ID"), unit.category())
  SOURCE: s_p2data=userSource(id("p2_DATA"))
  DATA: p2_DATA_sum=col(source(s_p2data), name("p2_DATA_sum"))
  DATA: p2_DATA_index=col(source(s_p2data), name("p2_DATA_index"), unit.category())
  DATA: p2_case_ID=col(source(s_p2data), name("case_ID"), unit.category())

  COMMENT: PANEL 1 left.
  GRAPH: begin(origin(10%, 3%), scale(38%, 80%))
  GUIDE: axis(dim(1), label("Factor A"))
  GUIDE: axis(dim(2), label("Difference B2-B1"))
  GUIDE: form.line(position(*, 0), shape(shape.solid), size(size."1px"))
  SCALE: cat(dim(1))
  SCALE: linear(dim(2), include(0))
  ELEMENT: point.dodge.symmetric(position(bin.dot(p1_DATA_index*p1_DATA_sum)), transparency.interior(transparency."0.4"), transparency.exterior(transparency."1.0"),
    color.interior(color.grey), color.exterior(color.grey), size(size."6px"), shape.interior(shape.circle))
  ELEMENT: line(position(p1_DATA_index*p1_DATA_sum), color(color.grey), size(size."1px"), split(p1_case_ID), missing.wings(), transparency(transparency."0.4"))
  ELEMENT: interval(position(region.confi.mean(p1_DATA_index*p1_DATA_sum, alpha(0.95))), color(color.black), shape(shape.ibeam), size(size.".2in"))
  ELEMENT: point(position(summary.median(p1_DATA_index*p1_DATA_sum)), color.interior(color.blue), color.exterior(color.blue),
    transparency.interior(transparency."0.4"), transparency.exterior(transparency."0.4"), size(size.medium), shape.interior(shape.line))
  ELEMENT: point(position(summary.mean(p1_DATA_index*p1_DATA_sum)), color.interior(color.red), color.exterior(color.red),
    transparency.interior(transparency."0.4"), transparency.exterior(transparency."0.4"), size(size.large), shape.interior(shape.line))
  GRAPH: end()

  COMMENT: PANEL 2 right.
  GRAPH: begin(origin(60%, 3%), scale(38%, 80%))
  GUIDE: axis(dim(1), label("Factor B"))
  GUIDE: axis(dim(2), label("Difference A2-A1"))
  GUIDE: form.line(position(*, 0), shape(shape.solid), size(size."1px"))
  SCALE: cat(dim(1))
  SCALE: linear(dim(2), include(0))
  ELEMENT: point.dodge.symmetric(position(bin.dot(p2_DATA_index*p2_DATA_sum)), transparency.interior(transparency."0.4"), transparency.exterior(transparency."1.0"),
    color.interior(color.grey), color.exterior(color.grey), size(size."6px"), shape.interior(shape.circle))
  ELEMENT: line(position(p2_DATA_index*p2_DATA_sum), color(color.grey), size(size."1px"), split(p2_case_ID), missing.wings(), transparency(transparency."0.4"))
  ELEMENT: interval(position(region.confi.mean(p2_DATA_index*p2_DATA_sum, alpha(0.95))), color(color.black), shape(shape.ibeam), size(size.".2in"))
  ELEMENT: point(position(summary.median(p2_DATA_index*p2_DATA_sum)), color.interior(color.blue), color.exterior(color.blue),
    transparency.interior(transparency."0.4"), transparency.exterior(transparency."0.4"), size(size.medium), shape.interior(shape.line))
  ELEMENT: point(position(summary.mean(p2_DATA_index*p2_DATA_sum)), color.interior(color.red), color.exterior(color.red),
    transparency.interior(transparency."0.4"), transparency.exterior(transparency."0.4"), size(size.large), shape.interior(shape.line))
  GRAPH: end()
END GPL.


* -----------------------------------------------------------
    MEANS, STANDARD DEVIATIONS & MEDIANS
* -----------------------------------------------------------.
* Create help variable 'case_ID' for individual plots.
COMPUTE case_ID=$CASENUM.
EXECUTE.
* Create variables for differences.
* Separately for levels of factor A (B2 minus B1).
COMPUTE diff_A1_B2B1 = A1_B2 - A1_B1.
EXECUTE.
COMPUTE diff_A2_B2B1 = A2_B2 - A2_B1.
EXECUTE.
* Separately for levels of factor B (A2 minus A1).
COMPUTE diff_B1_A2A1 = A2_B1 - A1_B1.
EXECUTE.
COMPUTE diff_B2_A2A1 = A2_B2 - A1_B2.
EXECUTE.

* Create graph.
GGRAPH
   /GRAPHDATASET NAME="p1_DATA" VARIABLES=MEAN(diff_A1_B2B1) MEAN(diff_A2_B2B1) case_ID MISSING=LISTWISE REPORTMISSING=NO
    TRANSFORM=VARSTOCASES(SUMMARY="p1_DATA_sum" INDEX="p1_DATA_index")
   /GRAPHDATASET NAME="p2_DATA" VARIABLES=MEAN(diff_B1_A2A1) MEAN(diff_B2_A2A1) case_ID MISSING=LISTWISE REPORTMISSING=NO
    TRANSFORM=VARSTOCASES(SUMMARY="p2_DATA_sum" INDEX="p2_DATA_index")
  /GRAPHSPEC SOURCE=INLINE
    inlinetemplate="<setStyle subtype='simple' type='scatter'><style symbol='line' stroke-width='3pt' glyph-angle='90'/></setStyle>"
  /FITLINE TOTAL=NO SUBGROUP=NO
  /GRIDLINES XAXIS=NO YAXIS=NO.
BEGIN GPL
  SOURCE: s_p1data=userSource(id("p1_DATA"))
  DATA: p1_DATA_sum=col(source(s_p1data), name("p1_DATA_sum"))
  DATA: p1_DATA_index=col(source(s_p1data), name("p1_DATA_index"), unit.category())
  DATA: p1_case_ID=col(source(s_p1data), name("case_ID"), unit.category())
  SOURCE: s_p2data=userSource(id("p2_DATA"))
  DATA: p2_DATA_sum=col(source(s_p2data), name("p2_DATA_sum"))
  DATA: p2_DATA_index=col(source(s_p2data), name("p2_DATA_index"), unit.category())
  DATA: p2_case_ID=col(source(s_p2data), name("case_ID"), unit.category())

  COMMENT: PANEL 1 left.
  GRAPH: begin(origin(10%, 3%), scale(38%, 80%))
  GUIDE: axis(dim(1), label("Factor A"))
  GUIDE: axis(dim(2), label("Difference B2-B1"))
  GUIDE: form.line(position(*, 0), shape(shape.solid), size(size."1px"))
  SCALE: cat(dim(1))
  SCALE: linear(dim(2), include(0))
  ELEMENT: point.dodge.symmetric(position(bin.dot(p1_DATA_index*p1_DATA_sum)), transparency.interior(transparency."0.4"), transparency.exterior(transparency."1.0"),
    color.interior(color.grey), color.exterior(color.grey), size(size."6px"), shape.interior(shape.circle))
  ELEMENT: line(position(p1_DATA_index*p1_DATA_sum), color(color.grey), size(size."1px"), split(p1_case_ID), missing.wings(), transparency(transparency."0.4"))
  ELEMENT: interval(position(region.spread.sd(p1_DATA_index*p1_DATA_sum)), color(color.black), shape(shape.ibeam), size(size.".2in"))
  ELEMENT: point(position(summary.median(p1_DATA_index*p1_DATA_sum)), color.interior(color.blue), color.exterior(color.blue),
    transparency.interior(transparency."0.4"), transparency.exterior(transparency."0.4"), size(size.medium), shape.interior(shape.line))
  ELEMENT: point(position(summary.mean(p1_DATA_index*p1_DATA_sum)), color.interior(color.red), color.exterior(color.red),
    transparency.interior(transparency."0.4"), transparency.exterior(transparency."0.4"), size(size.large), shape.interior(shape.line))
  GRAPH: end()

  COMMENT: PANEL 2 right.
  GRAPH: begin(origin(60%, 3%), scale(38%, 80%))
  GUIDE: axis(dim(1), label("Factor B"))
  GUIDE: axis(dim(2), label("Difference A2-A1"))
  GUIDE: form.line(position(*, 0), shape(shape.solid), size(size."1px"))
  SCALE: cat(dim(1))
  SCALE: linear(dim(2), include(0))
  ELEMENT: point.dodge.symmetric(position(bin.dot(p2_DATA_index*p2_DATA_sum)), transparency.interior(transparency."0.4"), transparency.exterior(transparency."1.0"),
    color.interior(color.grey), color.exterior(color.grey), size(size."6px"), shape.interior(shape.circle))
  ELEMENT: line(position(p2_DATA_index*p2_DATA_sum), color(color.grey), size(size."1px"), split(p2_case_ID), missing.wings(), transparency(transparency."0.4"))
  ELEMENT: interval(position(region.spread.sd(p2_DATA_index*p2_DATA_sum)), color(color.black), shape(shape.ibeam), size(size.".2in"))
  ELEMENT: point(position(summary.median(p2_DATA_index*p2_DATA_sum)), color.interior(color.blue), color.exterior(color.blue),
    transparency.interior(transparency."0.4"), transparency.exterior(transparency."0.4"), size(size.medium), shape.interior(shape.line))
  ELEMENT: point(position(summary.mean(p2_DATA_index*p2_DATA_sum)), color.interior(color.red), color.exterior(color.red),
    transparency.interior(transparency."0.4"), transparency.exterior(transparency."0.4"), size(size.large), shape.interior(shape.line))
  GRAPH: end()
END GPL.
